# Supplementary material for: Intraobserver and interobserver reproducibility of M-mode and B-mode acquired mitral annular plane systolic excursion (MAPSE) and its dependency on echocardiographic image quality in children
Source: PLoS One. 2018 May 10;13(5):e0196614. doi: 10.1371/journal.pone.0196614 (PMC5944962; doi:10.1371/journal.pone.0196614)
Supplement: S1 Source data — (XLSX) [file pone.0196614.s005.xlsx]

## Sheet: General data
ID	Age (years)	Height (cm)	Body weight (kg)	Body surface (m^2)	BMI (kg/m^2)	Gender (1=m;2=f)	Heart rate (bpm)	Systolic RR (bpm)	Diastolic RR (bpm)
1	12	164	61	1.663	22.68	2	77	118	76
2	14	175	55	1.6681	17.9592	1	74	126	72
3	9	142	30	1.10803	14.878	2	95	108	60
4	10	142	33	1.15384	16.3658	2	74	108	69
5	12	179	58	1.73437	18.1018	1	80	112	54
6	17	183	65	1.84983	19.4094	1	90	113	63
7	12	138	30	1.08531	15.753	1	79	106	64
8	11	155	55	1.5276	22.8928	1	74	108	56
9	8	132	28	1.02053	16.0698	1	90	98	58
10	9	133	26	0.994311	14.6984	2	87	98	52
11	15	177	63	1.78183	20.1092	1	72	115	66
12	16	175	72	1.8704	23.5102	1	68	102	52
13	7	121	22	0.864799	15.0263	2	98	102	67
14	16	180	78	1.97505	24.0741	1	76	114	50
15	10	149	40	1.29659	18.0172	2	68	110	65
16	11	144	37	1.22367	17.8434	2	86	102	61
17	10	154	42	1.35581	17.7096	2	98	123	58
18	9	134	35	1.13435	19.4921	2	73	101	60
19	6	120	20	0.825487	13.8889	1	87	102	48
20	11	144	36	1.20951	17.3611	1	68	100	48
21	15	166	68	1.75696	24.677	2	74	116	70
22	10	146	36	1.22166	16.8887	2	73	108	51
23	14	158	52	1.5125	20.83	2	80	126	79
24	14	162	53	1.55268	20.1951	2	85	107	55
25	14	162	65	1.69337	24.7676	1	57	99	61
26	15	161	61	1.64089	23.533	2	77	103	58
27	15	161	61	1.64089	23.533	2	66	96	51
28	15	170	56	1.64597	19.3772	1	85	112	62
29	8	130	43	1.21115	25.4438	2	86	97	59
30	15	173	61	1.72868	20.3816	1	58	110	62
31	13	148	44	1.34361	20.0877	1	90	99	69
32	10	149	60	1.54043	27.0258	1	67	105	69
33	7	140	40	1.23932	20.4082	2	90	100	55
34	13	177	64	1.7938	20.4284	1	84	120	61
35	11	151	39	1.29517	17.1045	1	57	107	58
36	9	143	32	1.14465	15.6487	1	88	95	45
37	7	123	24	0.908108	15.8636	2	76	116	53
38	13	147	46	1.36252	21.2874	2	83	103	52
39	9	138	43	1.26474	22.5793	1	71	100	89
40	6	119	23	0.870707	16.2418	1	106	104	61
41	11	149	39	1.28271	17.5668	1	79	105	62
42	12	160	47	1.46216	18.3594	1	75	103	48
43	8	134	35	1.13435	19.4921	1	73	104	53
44	14	173	56	1.66698	18.7109	1	84	115	47
45	10	153	40	1.32173	17.0874	1	80	106	58
46	10	166	66	1.73481	23.9512	2	78	101	56
47	14	167	59	1.6613	21.1553	2	85	120	80
48	15	181	80	2.00446	24.4193	1	77	113	55
49	16	185	71	1.93576	20.7451	2	72	102	59
50	11	147	37	1.2421	17.1225	1	83	105	68
51	6	131	24	0.950556	13.9852	1	106	93	54
52	10	134	28	1.03171	15.5937	2	86	96	52
53	8	144	39	1.25136	18.8079	1	71	98	60
54	10	142	34	1.16857	16.8617	1	67	94	49
55	10	149	41	1.31027	18.4676	2	88	101	51
56	14	160	56	1.57519	21.875	1	66	103	58
57	7	130	27	0.993813	15.9763	2	90	108	64
58	13	175	63	1.76721	20.5714	2	87	103	64
59	12	148	41	1.30388	18.718	1	81	97	57
60	13	168	49	1.54187	17.3611	1	80	95	47
61	13	164	55	1.59141	20.4491	1	98	77	38
62	9	133	31	1.07149	17.525	2	91	111	50
63	12	155	43	1.37588	17.898	2	68	106	57
64	7	131	32	1.07418	18.6469	2	93	111	59
65	13	170	63	1.73046	21.7993	1	94	128	65
66	7	129	23	0.923163	13.8213	2	80	100	53
67	10	150	44	1.35675	19.5556	2	64	105	52
68	12	147	40	1.28395	18.5108	1	91	120	73
69	9	153	42	1.34942	17.9418	1	86	107	62
70	8	129	28	1.00366	16.8259	2	88	100	58
71	14	177	55	1.6819	17.5556	1	78	97	51
72	10	146	36	1.22166	16.8887	2	80	104	58
73	15	169	57	1.65132	19.9573	1	109	108	63
74	14	173	82	1.96029	27.3982	1	93	127	61
75	14	163	52	1.54705	19.5717	1	61	105	55
76	16	165	60	1.65866	22.0386	2	76	80	56
77	9	145	35	1.20112	16.6468	2	82	101	58
78	10	150	37	1.26043	16.4444	1	68	103	65
79	16	170	60	1.69495	20.7612	1	66	100	47
80	9	148	35	1.21909	15.9788	1	87	98	57
81	8	136	36	1.16041	19.4637	1	83	100	58
82	16	162	72	1.76861	27.4348	2	69	123	76
83	15	159	58	1.59161	22.9421	1	75	110	68
84	16	184	69	1.90489	20.3804	1	70	104	73
85	13	157	40	1.34669	16.2278	1	80	120	70
86	13	147	33	1.18315	15.2714	2	80	108	87
87	16	173	62	1.74067	20.7157	1	72	126	78
88	15	152	54	1.49441	23.3726	2	72	105	68
89	14	175	53	1.64205	17.3061	1	85	128	61
90	13	155	42	1.36219	17.4818	2	96	128	71
91	15	156	50	1.47382	20.5457	2	80	110	75
92	14	156	60	1.59256	24.6548	2	98	113	74
93	8	138	39	1.21334	20.4789	2	94	110	73
94	11	155	53	1.50374	22.0604	1	80	121	81
95	17	183	73	1.94337	21.7982	1	71	100	65
96	13	169	66	1.76	23.1	1	86	120	84
97	15	168	70	1.79	24.8	2	57	103	64
98	14	166	50	1.54173	18.1449	2	60	105	75
99	13	161	44	1.42818	16.9747	2	115	121	74
100	17	168	72	1.81586	25.5102	2	76	125	81
101	17	174	69	1.83	22.8	2	60	103	70
102	8	127	26	0.961585	16.12	2	92	121	73
103	17	170	126	2.32	43.6	1	54	100	68
104	9	137	28	1.04841	14.9182	1	72	116	67
105	15	155	50	1.46696	20.8117	1	76	94	72
106	11	141	38	1.21887	19.1137	1	81	117	68
107	16	164	49	1.51517	18.2183	2	92	97	61
108	14	158	42	1.38	16.8	2	73	125	64
109	8	132	27	1	15.5	2	85	105	70
110	17	189	80	2.07	22.4	1	82	125	80
111	13	161	43.5	1.42	16.8	1	92	115	65
112	16	185	95	2.19	27.8	1	83	110	70
113	9	140	30	1.09669	15.3061	2	82	96	61
114	9	140	30	1.09669	15.3061	2	63	122	60
115	17	165	75	1.82	27.5	2	80	116	75
116	15	180	53	1.68	16.4	1	100	124	72
117	8	140	40	1.24	20.4	2	68	102	78
118	11	156	61	1.6	25.1	1	93	100	75
119	13	174	72	1.86265	23.7812	1	53	107	67
120	10	160	35	1.29	13.7	2	72	114	73
121	14	160	50	1.50112	19.5312	2	69	110	75
122	11	135	32	1.09786	17.5583	1	60	100	63
123	14	160	46	1.44886	17.9687	1	77	120	85
124	13	162	73	1.779	27.8159	1	74	115	75
125	15	170	75	1.86356	25.9516	2	76	121	81
126	13	158	43	1.39514	17.2248	2	98	130	84
127	14	172	65	1.76853	21.9713	1	125.5	116.4	71.2
128	14	155	81	1.80079	33.7149	1	89.4	112.3	82.3
129	17	189	71	1.96601	19.8763	1	104.5	142.7	99.6
130	15	175	62	1.75524	20.2449	2	103.3	102.2	71.9
131	13	155	64	1.62923	26.6389	1	96.1	96.8	66.2
132	14	158	60	1.60734	24.0346	1	53	108	62
133	16	163	68	1.73388	25.5937	2	91.9	153.9	87.5
134	12	160	51	1.51381	19.9219	2	89	140	107.6
135	14	160	51	1.51381	19.9219	2	108.1	147	118.6
136	8	140	30	1.09669	15.3061	1	102.9	117.4	91.9
137	17	194	94	2.25737	24.9761	1	103.2	136	86.2
138	13	170	51	1.58183	17.6471	2	90	143	55.8
139	16	160	70	1.73189	27.3437	2	83	110	75
140	13	150	37	1.26043	16.4444	2	86	113	66
141	15	180	60	1.76666	18.5185	1	100	93	61
142	11	135	25	0.988514	13.7174	2	92.3	165.8	101
143	14	160	60	1.62206	23.4375	2	66	103	55
144	8	125	25	0.934869	16	2	85	132	92
145	16	180	80	1.99642	24.6914	2	89.9	152	122
146	14	163	75	1.8076	28.2284	2	105	139	86
147	11	150	46	1.38263	20.4444	2	108	13.8	87.1
148	16	160	50	1.50112	19.5312	2	52	95	75
149	14	160	69	1.72133	26.9531	1	82	129	93
150	15	135	32	1.09786	17.5583	1	73	110	66
151	17	185	105	2.28597	30.6793	1	92.9	149	89
152	17	180	83	2.0279	25.6173	1	83.9	105.9	64.9
153	15	185	66	1.8766	19.2841	1	73	121.1	72.1
154	10	130	30	1.03933	17.7515	2	100.5	142.7	115.1
155	8	124	23	0.89708	14.9584	2	82	118	77
156	15	165	80	1.87437	29.3848	2	72	125	91
157	17	187	74	1.98552	21.1616	1	68	125	76
158	14	165	48	1.50858	17.6309	2	63	115	65
159	13	170	60	1.69495	20.7612	1	58	133	84
160	15	180	80	2	24.7	1	58	137	73
161	15	153	40	1.32173	17.0874	2	82	106	69
162	17	181	61	1.78628	18.6197	1	61	118	59
163	14	151	55	1.49892	24.1217	1	84	107	54
164	12	154	50	1.46009	21.0828	2	87	131	86
165	15	155	45	1.40272	18.7305	1	92	127	77
166	15	155	45	1.40272	18.7305	2	64	129	75
167	13	168	59	1.66851	20.9042	1	78	130	80
168	8	136	36	1.16041	19.4637	1	95	112	52
169	8	134	34	1.12046	18.9352	2	90	119	69
170	16	180	77	1.96425	23.7654	2	62	103	66
171	9	141	36	1.1	18.1077	1	84	90	66
172	15	162	62	1.65971	23.6244	2	63	111	75
173	8	133	31	0.98	17.525	1	112	86	59
174	15	161	57	1.59427	21.9899	2	80	105	73
175	8	133	39	1.1813	22.0476	1	76	118	63
176	12	155	53	1.50374	22.0604	2	85	130	84
177	15	166	77	1.85227	27.9431	2	66	107	64
178	8	130	46	1.24637	27.2189	2	62	91	41
179	14	170	60	1.7	20.7612	1	69	130	80
180	15	170	70	1.8	24.2215	2	71	131	75
181	7	125	20	0.9	12.8	1	80	108	61
182	13	157	39	1.3	15.8221	2	66	107	62
183	10	143	36	1.2	17.6048	2	65	102	56
184	17	180	80	2	24.6914	1	69	114	61
185	12	146	33	1.2	15.4813	1	80	102	51
186	9	135	32	1.1	17.5583	2	65	108	60
187	16	173	62	1.7	20.7157	1	64	109	57
188	12	158	50	1.5	20.0288	1	87	97	56
189	17	159	50	1.5	19.7777	2	61	107	59
190	15	183	63	1.8	18.8121	1	73	101	65
191	14	164	71	1.8	26.398	2	64	122	65
192	17	186	69	1.9	19.9445	1	56	114	68
193	14	175	91	2.1	29.7143	2	64	128	69
194	14	165	48	1.5	17.6309	1	86	124	79
195	16	177	53	1.7	16.9172	1	78	131	80
196	16	176	60	1.7	19.3698	1	54	114	64
197	14	158	51	1.5	20.4294	2	68	128	81
198	17	166	57	1.5	20.6852	2	69	109	70
199	17	162	45	1.4	17.1468	1	54	87	49
200	16	160	45	1.4	17.5781	2	73	90	56
201	10	134	28	1	15.5937	2	87	103	57
202	14	158	58	1.6	23.2335	2	75	112	68
203	12	140	36	1.2	18.3673	2	87	103	56
204	15	160	60	1.6	23.4375	2	66	114	68
205	17	168	60	1.7	21.2585	2	87	120	67
206	16	166	56	1.6	20.3223	1	60	134	76
207	9	136	30	1.6	16.2197	2	54	107	65
208	10	170	67	1.8	23.1834	2	75	112	68
209	13	170	64	1.7	22.1453	1	87	103	56
210	13	145	34	1.2	16.1712	2	77	107	60
211	17	170	48	1.5	16.609	1	66	114	68
212	14	183	63	1.8	18.8121	1	87	120	67
213	12	151	35	1.2	15.3502	2	56	110	72
214	14	163	70	1.8	26.3465	2	60	134	76
215	16	184	74	2	21.8573	1	79	113	71
216	16	180	83	2	25.6173	2	82	120	65
217	14	153	43	1.4	18.369	1	72	110	61
218	13	162	55	1.6	20.9572	1	57	120	62
219	15	166	49	1.5	17.782	2	68	114	59
220	14	160	65	1.7	25.3906	2	77	121	68
221	17	170	96	2.1	33.218	2	75	103	75
222	16	168	59	1.7	20.9042	2	78	110	60
223	17	185	70	1.9	20.4529	1	55	112	63
224	10	127	24	0.93	14.88	1	77	101	58
225	17	181	49	1.6	14.9568	1	55	118	65
226	17	172	53	1.6	17.9151	1	82	110	62
227	14	159	48	1.5	18.9866	2	59	104	62
228	13	150	40	1.3	17.7778	1	74	110	62
229	17	170	59	1.7	20.4152	1	66	110	61
230	11	143	24	1	11.7365	2	76	88	56
231	16	159	53	1.5	20.9644	2	80	122	74
232	9	135	50	1.3	27.4348	1	69	100	61
233	11	145	38	1.2	18.0737	2	58	101	63
234	11	148	55	1.5	25.1096	2	80	101	71
235	17	180	78	1.97505	24.0741	1	72	132	64
236	10	148	40	1.29027	18.2615	1	61	99	68
237	8	130	30	1.03933	17.7515	2	67	140	70
238	17	175	50	1.6	16.3265	2	75	98	54
239	8	136	26	1.01052	14.0571	2	80	93	57
240	7	136	26	1	14.0571	2	119	90	56
241	8	137	25	0.99911	13.3198	2	65	90	48
242	7	136	26	1	14.0571	2	74	103	57
243	8	139	31	1.10632	16.0447	1	94	106	84
244	8	139	31	1.1	16.0447	1	66	112	68
245	16	164	56	1.60364	20.8209	2	77	115	71
246	16	164	56	1.6	20.8209	2	76	120	67
247	11	152	58	1.54049	25.1039	1	86	132	64
248	11	152	58	1.6	25.1039	2	71	107	65
249	15	156	51	1.5	20.9566	2	86	109	74
250	13	161	56	1.58232	21.6041	1	65	118	68
251	13	164	56	1.6	20.8209	1	74	127	71
252	8	135	37	1.16773	20.3018	1	87	115	80
253	8	135	37	1.2	20.3018	1	85	119	75
254	16	165	66	1.72722	24.2424	2	82	109	65
255	16	165	64	1.7	23.5078	2	82	126	71
256	16	168	57	1.64423	20.1956	2	58	90	48
257	15	168	57	1.6	20.1956	2	79	107	68
258	13	180	70	1.9	21.6049	1	82	110	60
259	9	122	34	1.04678	22.8433	2	88	105	71
260	9	135	30	1.1	16.4609	2	75	122	74
261	14	157	54	1.52989	21.9076	2	76	128	82
262	14	178	54	1.7	17.0433	2	80	101	63
263	11	141	35	1.2	17.6047	2	60	99	63
264	15	155	48	1.4	19.9792	2	76	107	54
265	12	155	48	1.44173	19.9792	1	74	133	75
266	12	150	33	1.2	14.6667	1	77	122	65
267	13	153	40	1.32173	17.0874	1	87	115	80
268	14	153	40	1.3	17.0874	2	86	128	69
269	11	143	33	1.15972	16.1377	2	82	126	71
270	12	143	33	1.2	16.1377	1	69	124	79
271	9	128	24	0.934724	14.6484	1	91	110	61
272	9	128	24	0.93	14.6484	2	68	100	86
273	17	175	55	1.6681	17.9592	1	64	151	76
274	17	175	55	1.7	17.9592	1	77	97	56
275	14	166	50	1.54173	18.1449	1	66	111	67
276	14	170	50	1.56857	17.301	1	72	126	66
277	14	170	50	1.6	17.301	1	73	140	70
278	9	140	35	1.17095	17.8571	1	74	114	64
279	9	140	35	1.2	17.8571	1	79	107	60
280	8	128	25	0.951082	15.2588	1	65	107	54
281	8	128	25	0.95	15.2588	1	74	105	61
282	9	135	30	1.06816	16.4609	2	83	104	79
283	9	135	30	1.1	16.4609	2	93	113	64
284	10	146	35	1.2	16.4196	2	66	110	62

## Sheet: Echo data
													Circumferential Strain							Circumferential Strain Rate							Longitudinal Strain								Longitudinal Strain Rate								1.MAPSE M-Mode lateral Ruhe in mm	2.MAPSE M-Mode lateral Ruhe in mm	3.MAPSE M-Mode lateral Ruhe in mm (second observer)	MAPSE/L	1.MAPSE B-Mode Ruhe in mm
ID	LVEF (%)	Stroke volume (ml)	LV mass (g)	Fract. shortening (%)	LA/Ao	IVSd (cm)	LVIDd (cm)	LVPWd (cm)	Mitral deceleration time (s)	EDV (ml)	E/A	E/E'	SAXM global strain	SAXM Ruhe MIS Strain	SAXM Ruhe MAS Strain	SAXM Ruhe MA Strain	SAXM Ruhe MAL Strain	SAXM Ruhe MIL Strain	SAXM Ruhe MI Strain	SAXM Ruhe Global Strain Rate	SAXM Ruhe MIS Strain Rate	SAXM Ruhe MAS Strain Rate	SAXM Ruhe MA Strain Rate	SAXM Ruhe MAL Strain rate	SAXM Ruhe MIL Strain Rate	SAXM Ruhe MI Strain Rate	AP4 Ruhe global strain	AP4 Ruhe strain BIS	AP4 Ruhe strain MIS	AP4 Ruhe strain ApS	AP4 Ruhe strain Apex	AP4 Ruhe strain ApL	AP4 Ruhe strain MAL	AP4 Ruhe strain BAL	AP4 Ruhe global strainrate	AP4 Ruhe strainrate BIS	AP4 Ruhe strainrate MIS	AP4 Ruhe strainrate ApS	AP4 Ruhe strainrate Apex	AP4 Ruhe strainrate ApL	AP4 Ruhe strainrate MAL	AP4 Ruhe strainrate BAL	1. Wert	2.Wert	1.Wert		Septal	Lateral	Midpoint
1	56.9	72.3	139.5	37.6	1.26923	0.96	4.7	0.83	0.24		1.97889	7.93077	-30	-30	-32	-33	-29		-23	-1.8906	-1.944	-2.353	-1.717	-1.922		-1.517	-17	-21	-13	-19	-16	-13	-21	-27	-1.23114	-0.92	-1.121	-1.057	-0.779	-0.931	-1.853	-1.957					9.7	12.2
2	55.6	51.5	126.7	27.6	0.888889	0.97	4.1	1	0.27		2.03941	6.624	-28	-32	-24	-36	-26	-30		-1.7008	-1.913	-1.635	-1.98	-1.507	-1.469		-18	-23	-19	-20	-18	-17	-17	-26	-1.16143	-0.811	-1.225	-1.207	-1.07	-1.44	-1.076	-1.301					13.9	13.7
3	58.5	32.9	60.8	22.3	1.41176	0.74	2.8	0.99	0.14		1.79861	8.70588	-17	-15	-14	-22		-20	-18								-16	-18	-19	-23	-18	-13	-11	-15	-1.23957	-1.47	-1.248	-1.523	-1.164	-0.852	-1.187	-1.233					9.7	8.7
4	57.2	31.3	78.9	39	1.2	0.76	3.6	0.82	0.22		1.96805	8.44355	-22	-21	-20	-19	-29	-21	-27	-1.44317	-1.835	-1.125	-1.548	-1.627	-0.977	-1.547	-20	-25	-22	-23	-20	-17	-21	-20	-1.19114	-1.171	-1.473	-1.487	-1.244	-1.162	-1.473	-0.328					9.8	9.2
5	62.1	79.7	192.6	32.1	1.42308	1.1	4.7	1.1	0.17		1.66519	8.32593	-26	-32	-23	-23	-25	-26	-27	-1.9285	-1.747	-2.195	-1.43	-2.106	-1.544	-2.549	-21	-26	-20	-17	-20	-24	-20	-19	-1.54971	-1.705	-1.43	-1.248	-1.229	-1.892	-1.738	-1.606					14.8	15.3
6	61.4	55	187	30	0.846154	1.2	4.6	1.1	0.14		1.1984	5.0678	-25	-23		-30	-28	-27	-24	-2.059	-1.893		-2.592	-1.676	-2.787	-1.347	-20	-18	-20	-24	-26	-27	-16	-17	-1.729	-1.261	-1.456	-1.689	-1.815	-2.423	-1.537	-1.922					10.8	12
7	65.7	30.8	76.4	34.2	1.21053	0.78	3.8	0.71	0.18		1.32206	7.13492	-21	-18	-23	-25	-27	-15	-19	-1.9285	-1.747	-2.195	-1.43	-2.106	-1.544	-2.549	-21	-24	-20	-24	-22	-20	-17	-25	-1.428	-1.308	-1.627	-1.461	-1.153	-1.411	-1.545	-1.491					12.2	14.4
8	70.2	67	124.9	45	0.892857	0.91	4.5	0.79	0.23		1.76351	7.90909	-28	-29		-32		-30	-24	-2.2785	-2.167		-2.714		-2.042	-2.191	-22	-14	-26	-22	-21	-20	-26	-28	-1.13543	-0.777	-1.246	-1.055	-0.942	-0.932	-1.733	-1.263					15.3	14.8
9	54.9	33.9	61.3	29.9	1	0.65	3.5	0.72	0.12		1.69528	8.68132	-23			-27	-21	-22	-27	-1.92225			-1.826	-2.017	-1.626	-2.22	-18	-18	-19			-20		-18	-1.5365	-1.549	-1.194			-1.917		-1.486					7.3	7.9
10	55.9	24	56.3	32.1	1.11111	1.4	3.3	0.52	0.15		1.29337	6.94521	-24		-24	-26		-20	-25	-1.55975		-1.281	-1.681		-1.768	-1.509	-19		-22	-20	-19	-17	-19	-19	-1.42733		-1.908	-1.249	-1.203	-1.158	-1.46	-1.586					10.6	11
11	60.5	64.8	115.6	28.6	0.96	0.82	4.6	0.74	0.19		1.25806	7.68182	-23		-23	-24	-27	-24	-20	-1.4782		-1.7	-1.601	-1.492	-1.536	-1.062	-20		-20	-19	-19	-18	-24	-20	-1.3075		-1.32	-1.25	-1.213	-1.176	-1.166	-1.72					13.4	13.6
12	64.9	73.4	176.4	34.3	1.16667	1.2	4.4	1	0.14		1.62319	8.34043	-22	-17	-24	-25	-26	-22	-25	-1.9245	-1.989	-1.538	-3.322	-1.616	-1.555	-1.527	-19		-15	-22	-21	-20	-18	-18	-1.47967		-1.232	-1.359	-1.496	-1.633	-1.385	-1.773					12.5	12.6
13	61.4	27.8	44.6	25.2	1.31579	0.64	3	0.66	0.15		1.30712	7.87218	-28	-31	-31	-24		-30	-25	-1.9062	-1.538	-2.2	-1.812		-2.288	-1.693	-19	-20	-18	-17	-19	-21		-22	-1.31017	-1.242	-1.32	-1.117	-0.922	-1.591		-1.669					11.2	11.8
14	67	80.3	151.3	32.4	1.33333	0.99	4.9	0.79	0.19		1.63009	5.75625	-23		-31	-18	-26		-21	-2.20175		-2.768	-2.107	-1.965		-1.967	-16	-13	-21	-19	-12		-14	-17	-1.19933	-1.403	-1.48	-1.075	-0.929		-1.122	-1.187					13.1	13.3
15	60.2	54.8	115	29.4	1	0.91	3.9	1	0.18		1.96567	9.74468	-18	-17	-18	-23	-18		-19	-1.3208	-1.408	-1.246	-1.517	-1.275		-1.158	-12	-12	-16	-11	-10	-10	-15	-17	-1.08371	-0.914	-1.622	-0.98	-0.792	-0.603	-1.385	-1.29					13.8	12.4
16	51.5	16.6	99.7	40.3	1	0.93	3.9	0.81	0.15		2.08571	8.95283	-22	-27	-19	-24	-19		-20	-1.7596	-1.867	-1.822	-2.099	-1.188		-1.822	-14	-16		-16	-16	-16	-13	-12	-1.17867	-1.229		-1.119	-1.174	-1.228	-0.922	-1.4					10	8.8
17	59.1	48.4	122.4	33.5	1.19048	1	4.1	0.91	0.13		1.45147	7.77165	-19	-19	-20	-22		-18	-18	-1.9372	-2.165	-2.3	-2.06		-1.634	-1.527	-23	-21	-27	-27	-23	-20	-23	-25	-1.58029	-2.076	-1.855	-1.412	-1.141	-1.39	-1.626	-1.562					13.3	13.1
18	66.3	42.2	66.2	35.4	1.2381	0.6	4	0.6	0.14		1.90647	5.67857	-30	-34	-37	-28	-28	-23	-28	-2.06983	-1.989	-2.067	-2.299	-1.481	-2.516	-2.067	-24	-28	-21	-29	-20		-32	-22	-1.5775	-1.302	-1.203	-1.998	-1.247		-2.416	-1.299					9.5	11.7
19	55.5	28.5			1.42105				0.15		1.32908	10.0192	-29	-27	-36	-30	-28	-30	-24	-2.09	-1.726	-2.353	-2.266	-1.683	-2.671	-1.841	-21	-19	-25	-17				-23	-1.69575	-1.21	-1.684	-1.397				-2.492					12.6	12.3
20	69.6	37.9	114.6	29.9	1.45833	0.93	4.4	0.73	0.21		1.72381	9.82171	-31	-33	-30	-36	-27		-26								-28	-27	-31	-32	-32	-31	-27	-26													11.2	14.6
21	59.6	62.4	171.7	33.3	1	0.98	4.9	1	0.17		1.40583	7.46392	-26	-27	-27	-27		-28	-23	-2.0124	-1.769	-1.818	-2.084		-2.501	-1.89	-21	-22		-21	-24	-26	-24	-18	-1.99583	-2.051		-1.804	-1.914	-2.114	-1.978	-2.114					10.8	9.5
22	64	36.7		33.7	0.857143	0.83	3.7		0.21		2.2933	7.58015	-29	-30	-39	-25	-22	-29	-27	-1.85783	-1.726	-2.272	-2.088	-1.391	-1.964	-1.706	-19	-19	-18	-26	-21	-17	-22	-17	-1.50286	-1.487	-1.085	-1.489	-0.96	-1.338	-2.54	-1.621					9.6	7.5
23	61.8	50.2	107.8	40.1	1.11111	0.93	4.5	0.6	0.15		1.68871	7.87218	-31	-26	-38	-35	-23	-35	-37	-1.9605	-1.614	-2.315	-2.564	-1.248	-2.159	-1.863	-18	-23	-20	-22	-18	-15	-25	-17	-1.16671	-1.336	-1.133	-1.179	-0.936	-0.817	-1.419	-1.347					14.5	13.5
24	68.3	52.4	63.6	30.9	0.88	0.6	3.8	0.66	0.12		1.33688	6.97222	-24	-24	-31	-21	-25	-22	-28	-1.899	-1.558	-1.999	-1.705	-2.486	-1.932	-1.714	-21	-22	-25	-25	-24	-22	-21	-17	-1.83157	-1.882	-2.522	-1.481	-1.441	-2.58	-1.541	-1.374					15.4	14.3
25	59.5	80.8	123.7	33.8	1.47826	1	4.2	0.82	0.2		2.21758	7.82171	-19	-18	-15	-23		-24	-26	-1.5844	-1.363	-1.328	-1.658		-1.854	-1.719	-21	-21	-26				-17	-23	-1.363	-1.158	-1.688				-1.18	-1.426					12.9	13.6
26	56	53.4	148	28.9	1.03704	0.92	5.1	0.76	0.2		1.67167	5.64493	-23	-21	-25			-19	-27	-1.78	-1.439	-2.24			-1.503	-1.938	-20	-26	-13	-19	-21	-22	-28	-18	-1.53757	-1.421	-1.167	-1.669	-1.362	-1.888	-1.835	-1.421					12.2	13.8
27	59.4	60.8	113.6	31.1	1.15385	0.88	4.5	0.71	0.21		2.27115	6.30723	-28	-37	-28	-38	-24	-28	-23	-1.88517	-2.183	-1.82	-2.133	-1.567	-1.906	-1.702	-21	-28	-26				-21	-17	-1.82725	-1.404	-1.67				-2.469	-1.766					13.3	9.3
28	63.5	51	116.1	28.9	0.846154	0.79	4.2	0.96	0.15		1.87529	7.44954	-23	-19	-20	-28	-27	-26	-28	-2.20267	-1.984	-2.198	-1.82	-2.142	-2.711	-2.361	-22	-21	-24	-19	-21	-23	-27		-1.9182	-1.614	-1.77	-1.593	-2.279		-2.335						9.7	10.6
29	64.7	23.7	63	33.1	1.08696	0.69	3.7	0.6	0.16		1.67647	7.56637	-22		-23	-25	-22	-25	-20	-1.8938		-1.912	-1.785	-1.501	-2.467	-1.804	-22		-23	-25	-18		-23	-26	-1.3772		-1.555	-1.654	-1.046		-0.817	-1.814					7.9	7.6
30	61.6	72.9	137.5	33.3	1.29167	0.94	4.6	0.85	0.16		1.42403	5.13376	-22	-25	-22	-30		-21	-20	-1.9202	-1.992	-2.133	-2.244		-1.606	-1.626	-17	-17	-21	-17	-19	-22	-18	-20	-1.67433	-1.178	-1.442	-1.767	-1.573	-1.767	-2.319						15.1	17
31	57.4	36	65.3	37.3	0.958333	0.74	3.7	0.65	0.14		1.5121	6.71074	-34	-29	-43	-39		-35	-29	-2.558	-1.773	-2.639	-3.305		-2.566	-2.507	-17	-18	-18	-16	-17	-17		-18	-1.75767	-1.433	-1.571	-1.207	-1.709	-2.211		-2.415					9.8	11.4
32	61.8	37.2	113.8	37.4	1.21429	0.69	4.7	0.82	0.22				-22	-26	-21	-24	-24	-18	-27	-1.58867	-1.532	-1.666	-1.551	-1.826	-1.404	-1.553	-19	-17	-20	-20	-19	-17	-15	-29	-1.08183	-0.85	-1.326	-1.179	-1.077	-1.04	-1.019						10.1	9.8
33	66.5	31.5	105.7	33.1	1.21739	0.78	4.3	0.81	0.13		1.98138	10.2308	-25	-23	-25	-34	-21	-31	-27	-2.04717	-1.922	-2.387	-1.937	-1.688	-2.494	-1.855	-21	-23	-18	-19			-28	-17	-1.5236	-1.413	-1.436	-2.214			-1.435	-1.12					11.3	11.3
34	58.7	70.1	161.7	29.2	1.17857	1.2	4.7	0.82	0.16		1.25984	6.85714	-25	-15	-38	-31	-21	-28	-25	-2.12683	-1.893	-2.795	-2.326	-1.531	-1.612	-2.604	-19	-17	-29			-15	-22	-20	-1.5812	-1.249	-1.78			-1.14	-2.08	-1.657					12.8	12
35	56	50.1	132.1	31.7	1.27273	1	4.2	0.91	0.24		1.8536	5.27564	-30	-37	-44	-17	-28	-27	-26	-2.1695	-2.158	-2.847	-1.859	-1.953	-1.87	-2.33	-21	-28	-11	-20	-21	-21		-32	-1.712	-1.959	-1.334	-0.999	-1.484	-2.613		-1.883	14	14.1	14.8	2.37958	11.1	11.1
36	60.4	28.2	79.1	35.6	0.928571	0.81	3.6	0.81	0.17		1.42736	6.03571	-40	-39	-43	-46	-39	-35	-33	-3.04633	-3.075	-3.661	-3.288	-2.868	-3.075	-2.311	-20	-22	-21	-27	-24	-21	-16	-17	-1.73214	-1.653	-1.503	-1.778	-1.597	-1.439	-1.527	-2.628	15	15.1	15.4	2.53991	10.4	10.7
37	56.4	30.1	58.6	32.4	1.15789	0.78	3.2	0.71	0.21		2.0098	8.83621	-27	-29	-28	-23	-26		-32	-2.3474	-2.012	-3.432	-2.308	-1.677		-2.308	-20	-21	-20	-18	-26	-34	-15	-19	-1.55186	-1.477	-1.236	-1.07	-1.77	-2.541	-1.075	-1.694	13	13.6	13.8	1.59102	11.3	10.1
38	65.8	42.6	101.1	34.5	1.17391	0.71	4.4	0.81	0.1		1.57835	9.23333	-24	-14	-32		-20	-32	-26	-2.3538	-2.36	-2.542		-2.492	-2.156	-2.219	-16	-15	-22	-17	-13	-9	-21		-1.08683	-1.013	-1.89	-0.838	-0.871	-0.597	-1.312		13	12.9	12.9	2.2141	13.6	13.1
39	70.9	65	103.6	31.7	1.08696	0.73	4.7	0.68	0.16		1.52925	8.02857	-25	-21	-35	-23		-26	-24	-1.6384	-1.449	-2.166	-1.605		-1.523	-1.449	-18	-19	-23	-17	-16	-15	-26	-12	-1.34914	-1.492	-1.372	-0.968	-1.081	-1.536	-1.667	-1.328	16	15.8	15.8	2.68025	12.7	13.2
40	59.9	25	49.3	38.1	1.15789	0.75	3.2	0.54	0.13		1.25764	7.68	-26	-34	-27	-27	-15	-32	-21	-2.03967	-2.63	-2.057	-1.999	-1.46	-2.44	-1.652																	10	10.6	10.4	1.25102	10.9	10.8
41	66.8	44.8	88.2	30.2	1.27778	0.96	3.5	0.83	0.21		2.21569	10.1802	-29	-34	-30	-25	-28	-32	-29	-2.12	-2.314	-2.159	-2.247	-1.804	-1.988	-2.208	-22	-28		-23	-20	-18	-23	-27	-1.446	-1.44		-1.329	-1.384	-1.532	-0.854	-2.137	13	11.8	11.8	2.18262	14	12
42	63.8	47.3	98.2	33.6	1.27273	0.76	4.1	0.88	0.21		1.85673	9.2971	-26	-23	-34	-27	-30	-28	-22	-1.7845	-1.693	-1.631	-1.836	-2.142	-1.4	-2.005	-20	-20	-24	-17	-17	-18	-23	-23	-1.18657	-1.462	-1.285	-1.09	-0.762	-1.255	-1.117	-1.335	16	15.5	15.5	2.853	12.2	13.9
43	57.8	36.6	65.2	41.4	1.3	0.69	3.9	0.56	0.14		1.56918	7.61832	-32	-30	-38	-26		-42	-29	-2.1412	-2.006	-2.437	-1.737		-2.416	-2.11	-27	-28	-24	-23			-34		-1.86825	-1.493	-2.034	-1.505			-2.441		13	12.7	13.5	1.97675	11.2	10.8
44	56.7	46.9	130.1	40.7	1.26087	0.91	4.5	0.85	0.15		1.58912	9.49593	-24	-26	-30	-23	-22	-29	-24	-1.67683	-1.741	-1.774	-1.724	-1.406	-1.882	-1.534	-24	-24	-28		-20	-30	-22	-27	-1.95283	-1.566	-1.818		-1.653	-3.019	-1.418	-2.243	18	17	17.8	3.01867	12.6	15.2
45	69.1	56.3	134.2	35	1	0.82	4.6	0.96	0.14		1.30851	6.47368	-27	-26		-28	-23	-31	-27	-2.2204	-2.361		-2.582	-1.575	-1.729	-2.855	-23	-29	-21				-25	-19	-1.60625	-1.61	-1.767				-1.718	-1.33	18	13.8	13.4	3.1263	10.8	14.4
46	51.2	43.5	114.6	38	1	0.9	4.2	0.84	0.17		1.84663	6.35915	-25	-26	-23		-25	-27	-26	-1.496	-1.825	-1.339	-1.388			-1.432	-21		-24		-19	-23		-21	-1.638		-1.719		-1.438	-2.104		-1.291	14	13	10.9	2.74743	12.1	9.7
47	55.3	38.8	115.9	31.4	1.07407	0.86	4.3	0.88	0.13		1.53268	7.32812															-21	-22	-21			-19	-26	-18	-2.1184	-1.985	-1.721			-2.886	-1.647	-2.353	14	14.6	14.6	2.634	9.8	11
48	59.5	49.7	177.5	36.1	1.10345	1.3	4.5	0.95	0.23		1.77451	7.80172	-32	-34	-35	-27	-28	-41		-2.8126	-2.599	-3.714	-2.117	-2.474	-3.159		-20		-22	-22	-19	-18	-20	-19	-1.94033		-1.674	-1.742	-1.797	-1.905	-1.858	-2.666	17	18	17.9	3.37384	11.6	14.9
49	54.5	67.5	130.6	30.7	0.961538	0.7	5	0.85	0.16		1.84211	7	-25	-28	-25	-27	-22		-31	-1.8356	-1.381	-2.282	-1.821	-1.796		-1.898	-17	-18	-17					-19	-1.538	-1.536	-1.007					-2.071	18	16.2	16.6	3.35035	13.1	10.5
50	61.4	43.8	96.9	31.3	1.28571	0.85	4	0.77	0.15		1.66667	7.74194	-26	-25	-30	-30	-24	-26	-24	-1.62883	-1.603	-1.888	-1.36	-1.924	-1.61	-1.388	-25		-22	-25	-26	-28	-25		-2.753		-1.663	-3.174	-3.159	-3.179	-2.59		12	12	12.3	2.01422	11.1	10.5
51	68.3	35.6	51.4	38	1.27778	0.56	3.9	0.48	0.13		1.40272	6.73856	-30	-31	-34	-35	-29	-26	-27	-2.1765	-2.226	-2.257	-2.538	-1.905	-2.638	-1.495	-19	-16	-18	-16	-20	-25	-18	-21	-1.768	-1.275	-1.365	-2.393	-2.251	-2.109	-1.173	-1.81	14	14.2	13.8	1.8957	7.7	8.5
52	63.3	28.8	56.7	39.9	1.27778	0.54	3.7	0.67	0.16		1.58274	7.99286	-26	-27	-24	-25	-23	-31	-24	-1.88683	-1.724	-1.688	-1.763	-1.806	-2.118	-2.222	-21	-18	-19	-16			-27	-22	-1.9772	-1.944	-1.945	-0.98			-2.502	-2.515	15	13.6	13.2	2.12287	9	10.3
53	65.5	35	84.8	34.7	1.25	0.67	4.4	0.64	0.17		2.07325	8.88321	-30	-29	-34	-33	-26		-30	-1.661	-1.559	-1.794	-1.666	-1.844		-1.442	-20		-23	-19	-19	-19	-23	-19	-1.16117		-1.095	-0.946	-0.93	-1.07	-1.509	-1.417	15	14.8	15.3	2.32594	12.1	14.8
54	56.5	32	74.7	36.6	1.18182	0.81	3.7	0.69	0.21		1.95591	8.71429	-30	-31	-36	-31	-29	-29	-24	-1.88383	-1.989	-2.102	-2.044	-1.693	-2.144	-1.331	-21	-19	-23	-20	-22	-26	-25	-22	-1.52443	-1.558	-1.142	-1.445	-1.159	-1.666	-1.862	-1.839	14	14.5	15	2.39531	12.8	11.1
55	54.7	33.5	69.4	36.7	1.25	0.63	4.2	0.56	0.12		1.44593	6.82517	-25	-23	-27	-25	-24	-25	-30	-2.22167	-2.308	-2.161	-1.629	-1.853	-3.144	-2.235	-26	-28	-26				-22	-32	-2.3795	-2.54	-2.626				-2.522	-1.83	14	14.5	14.7	2.72972	10.3	13
56	68.2	63.4	174	28.7	1.03704	0.89	5	1.1	0.21		1.98785	7.38346	-30	-30	-36	-33	-27		-27	-2.0572	-1.857	-2.463	-1.867	-2.013		-2.086	-19		-21	-18	-17	-17	-23		-1.39		-1.329	-1.623	-1.033	-1.061	-1.904		12	13.8	14.2	2.3927	10.8	8.9
57	60.4	24.5	53.5	37.5	1	0.67	3.2	0.71	0.14		1.4569	9.94118	-21	-18	-20	-19	-20	-24	-25	-1.90633	-2.099	-1.356	-1.59	-1.841	-2.608	-1.944	-19	-15	-19	-21	-21	-22	-24	-18	-1.7545	-1.816	-1.886	-1.662	-1.331	-1.952	-1.88		14	14.2	14.2	2.17737	6.4	8.1
58	58.8	52.9	105.9	31.3	1.28	1	4	0.71	0.24		1.63009	7.7395	-33	-36	-34	-34		-34	-34	-2.3732	-2.382	-2.445	-2.583		-1.928	-2.528	-19	-23	-15	-16	-18	-21	-17	-23	-1.82314	-1.529	-1.412	-2.582	-1.635	-2.567	-1.104	-1.933	18	17.8	17.4	3.54624	8.4	7.7
59	68.9	52	95.3	30.2	1.21739	0.73	4.5	0.68	0.19		2	7.68	-26	-25	-22	-27	-28	-27		-1.7874	-1.596	-1.569	-1.756	-1.706	-2.31		-24	-24	-22	-25	-25	-26	-27	-26	-1.47029	-1.05	-1.371	-1.621	-1.38	-1.961	-1.372	-1.537	18	17.2	17.8	2.77095	13.1	12.6
60	64.9	52.5	112.4	39.3	0.965517	0.85	4.5	0.74	0.24		1.56968	7.3741	-31	-28	-31	-40	-31	-38	-25	-2.08517	-1.911	-2.052	-2.438	-1.822	-3.046	-1.242	-21	-17	-23	-19	-20	-20	-30	-20	-1.68557	-1.485	-1.768	-1.729	-1.493	-2.267	-1.619	-1.438	13	14.5	14.4	2.28556	9.9	12.5
61	65.8	52.2	127.4	35.3	1.04	0.98	4.2	0.9	0.23		1.46569	8.43697	-35	-32	-41	-32	-32	-42	-31	-2.25267	-2.368	-2.84	-2.509	-1.782	-2.077	-1.94	-22	-19	-22	-23	-24	-26	-22	-18	-1.75214	-1.344	-1.714	-1.956	-1.948	-2.015	-1.759	-1.529		14.4	14.4	2.622	14.8	16.2
62	60	33.9	74.7	41.1	1.36364	0.88	3.6	0.68	0.17		1.44913	9.125	-31	-36	-40	-33	-26	-29	-24	-2.18467	-2.04	-2.275	-1.82	-2.085	-2.191	-2.697	-24	-21	-33	-17	-24	-32	-26	-21	-1.60911	-1.144	-1.7888	-1.109	-1.27	-2.28	-1.493	-2.179	15	15.1	15	2.19268	12.6	12.4
63	67.6	49.3	101.2	32.8	1.2381	0.96	4.2	0.64	0.17		1.65385	5.17089	-25	-24	-28	-34	-21	-29	-23	-1.72967	-1.424	-1.858	-2.064	-1.967	-1.637	-1.428	-18	-17	-20	-18	-17	-18	-25	-23	-1.47286	-1.407	-1.135	-1.087	-1.177	-2.475	-1.22	-1.809	13	12.9	13	2.00072	10.5	8.6
64	62.5	35.4	76.1	36	1.27273	0.79	3.5	0.82	0.18		1.43717	6.3937	-28	-29	-33			-27	-25	-2.33875	-2.207	-2.231			-2.465	-2.452	-22	-25	-24	-18	-22	-25	-28	-19		-1.548	-1.883	-1.548	-1.818	-2.41	-1.997	-2.472	12	12	11.7	1.73488	9.9	10.3
65	55.4	48.1	151	38.7	0.961538	1.1	4.3	1	0.18		1.41516	7.53846	-37	-38	-43	-37		-31	-36	-3.062	-3.014	-3.274	-2.307		-2.956	-3.759	-23	-21	-26				-23	-23	-1.5835	-1.694	-1.378				-1.239	-2.023	15	14.2	14.6	2.85241	12.2	12.2
66	59	23.6	67.1	39.3	1.05	0.66	3.8	0.68	0.15		1.46552	7.3913															-18	-17	-18	-23	-17		-17		-1.489	-1.483	-1.389	-1.588	-1.308		-1.677		14	16	16.2	1.94643
67	58.8	45.6	93.8	38.1	1.04348	0.86	4	0.73	0.15		1.66917	6.43478	-30	-23	-31	-36	-29	-26	-35	-1.973	-1.469	-1.957	-2.202	-2.386	-1.661	-2.163	-26	-25	-20	-30	-28	-26	-27		-2.13617	-2.306	-1.69	-2.593	-2.113	-1.632	-2.483		15	15.8	16.2	2.3232	14.4	15.8
68	56.5	44.3	74.2	31.9	0.863636	0.82	3.7	0.64	0.12		1.58146	8.33071	-27	-31	-25	-25	-31		-24	-1.796	-1.629	-1.933	-1.729	-2.06		-1.629	-18	-19	-25	-15	-16	-17		-20	-1.227	-1.502	-1.635	-0.804	-0.997	-1.19		-1.234	12	12.5	9.47	2.30995	6.4	6.9
69	60.9	47.6	113.2	32.3	1.07692	0.82	4.7	0.7	0.14		1.46541	7.16923	-24	-23	-22	-30		-27	-21	-1.5706	-1.505	-1.456	-2.064		-1.483	-1.345	-19	-22	-19	-22	-19	-17	-21	-21	-1.47467		-1.268	-1.809	-1.306	-1.439	-1.381	-1.645	14	14.8	15.4	2.3556	9.4	9.7
70	55	22.4	52.2	36.6	1.15789	0.71	3.5	0.52	0.14		1.87332	8.63717	-26	-27	-28	-29		-24	-23	-1.8756	-1.955	-1.961	-2.039		-1.621	-1.802	-17	-17	-19	-19	-17	-16	-18		-1.35967	-1.164	-1.558	-1.576	-1.306	-1.425	-1.129		12	11.4	11.4	1.72056	9.7	8.5
71	59.6	50.4	151.8	31.2	0.962963	0.99	4.6	0.96	0.13		1.6873	7.78947	-31	-32	-35	-34	-25		-27	-2.0274	-1.935	-2.511	-2.072	-1.852		-1.767	-22		-23	-30	-25	-22	-21	-17	-1.80417		-1.612	-1.903	-2.06	-2.218	-1.507	-1.525	15	14.9	15.3	3.18141	10	11.5
72	57.7	33.3	77.4	35.4	0.9	0.71	3.7	0.82	0.22		1.94972	6.50311	-22	-25	-23	-26	-16	-12	-33	-2.22167	-1.906	-2.621	-2.458	-1.67	-1.94	-2.735	-19	-19	-18	-18	-18	-17		-22	-1.55233	-1.466	-1.595	-1.584	-1.331	-2.06		-1.278	12	13.5	13.8	2.23816	11.7	11.4
73	58.5	42.2	136.3	32.8	0.958333	1.2	4.3	0.76	0.22			9.62745															-17	-22	-10	-18	-14	-11	-32		-1.58517	-1.159	-1.272	-3.019	-1.908	-1.027	-1.126		10	10.1	9.8	2.16709	10.1	10.4
74	55.5	56.1	173.3	29.9	1.03571	1	4.7	1.1	0.23		1.51444	7.99048	-29	-29	-31	-26		-33	-29	-2.1386	-1.868	-2.18	-1.956		-2.569	-2.12																	13	14.3	13.9	2.49841	10	9.2
75	62	16.6	139.7	31	1.03704	1.1	4.3	0.91	0.19		1.53743	8.01	-21	-21	-23	-29		-18	-18	-1.7564	-1.348	-1.765	-2.05		-2.035	-1.584	-17		-18	-19	-15	-15	-21		-1.122		-1.198	-1.343	-0.952	-1.094	-1.023		13	12.9	12.6	2.37726	11.9	12.6
76	63.1	48.3	106.8	37	1.04167	0.81	4.4	0.78	0.16		1.43615	6.27536	-27	-21	-25	-33	-29		-30	-1.855	-1.525	-2.278	-2.084	-1.717		-1.671	-18	-18	-13	-19	-21	-23	-18	-19	-1.31243	-1.214	-1.082	-1.447	-1.056	-1.111	-1.068	-2.209	14
77	53.4	30.1	83.5	39.6	1	0.73	3.8	0.86	0.17		1.28971	8.68317	-25	-35	-26		-23	-22	-18	-1.555	-2.19	-1.907		-1.092	-1.426	-1.16	-18	-21	-25	-16	-13	-11	-25		-1.44967	-1.936	-1.608	-0.872	-1.132	-1.466	-1.684		11	11.4	11.5	1.8325	12.6	11.8
78	63.6	42.9	103	34	1.28571	0.8	4.4	0.74	0.13		1.5491	5.29452	-24	-34	-27	-22	-21	-16	-21	-1.49417	-1.647	-1.824	-1.593	-1.117	-1.347	-1.437	-21	-17	-27	-22	-16		-27	-18	-1.26217	-1.21	-1.635	-1.294	-0.785		-1.771	-0.878	11	11.1	11.1	2.00068	11	11.4
79	53.8	36.1	142.6	34.8	1.18182	0.98	4.8	0.76	0.19		2.18232	8.14433	-20	-25	-20	-20	-24	-24	-16	-1.57383	-1.738	-2.326	-1.342	-1.317	-1.742	-0.978	-20	-23	-25		-15	-23	-20	-19	-1.67017	-1.711	-1.682		-1.057	-1.944	-2.176	-1.451	14	15	15.8	3.36108
80	61.5	42.4	117.8	39	0.846154	0.98	4	0.91	0.17		1.69595	7.22302	-22	-18	-25	-26	-18	-24	-24	-1.77567	-1.085	-1.673	-2.119	-1.431	-1.736	-2.61	-21	-27	-20	-19	-22	-25	-22	-20	-1.62971	-1.666	-1.264	-1.311	-1.693	-2.819	-1.232	-1.423	16	17	17.4	2.4943	13.9	13.4
81	61.1	38.7	74.8	37.4	1.17391	0.78	3.7	0.71	0.13		1.75087	7.33333	-24	-20	-25	-30	-23		-23	-2.328	-2.907	-3.193	-2.017	-1.996		-1.527	-20	-22	-21	-22	-20	-17	-20	-22	-1.41857	-1.411	-1.565	-1.384	-1.032	-1.525	-1.084	-1.929	14	16.8	16.7	2.18945	13.4	13.8
82	58.5	61.9	91.4	35.2	1.17857	0.87	4	0.72	1.8		2.35677	6.24138																																			12.2	13	13
83	53.5	58.4	92.3	37.5	1.08333	0.91	4.2	0.57	0.14		1.54369	8.45745																															14.3	11.1	13.7	2.64344	10	11.6	11
84	60.3	80.7	120	34.2	1.19048	0.7	4.8	0.85	0.17		1.75209	7.31469																															16.5	16.5	18.3	3.80978
85	62.7	53.2	75	32.7	1.375	0.63	4.2	0.66	0.17		1.8531	8.30952																															16.2	17	16.5	3.09453
86	51.8	52.1	122.9	34.2	1.45	0.85	4.3	0.96		92.8																																	17	17	17.1	2.5953	12.6	12.4	13.4
87	53.2	50.3	164.1	37.7	1.03704	0.91	4.6	1.1	0.12		2.09398	7.00806																															18	18.5	20.7	3.5165	18.9	18.9	19.7
88	54.9	41.2	114.3	40.4	1.04348	0.95	3	0.95	0.21		1.84211	6.74074																															12.9	12.9	13.1	2.25737	13.3	10.5	12.4
89	57.1	60.5	149.8	37.9	1.08	1	3.9	1.3	0.18		1.41592	7.31008																															15.8	15.8	17.2	3.15625	11.8	12.2	12.1
90	50.1	56.3	126.1	33.7	1.14286	0.74	4.8	0.84	0.14	81	1.94835	6.98519																															17.6	16.6	14.2	2.85751	12.1	11.4	12.4
91	59.8	51.9	108.2	39.6	1.04762	0.8	4.1	0.93				0																															14	14.9	14	2.58889
92	60	55.9	118.1	36.9	1.12	1.1	3.9	0.88	0.25	73.3	2.0956	7.45578																															15.7	16.6	13.7	2.60994	13.9	14.9	14.8
93	50.2	39.8	84.5	35.6	1.35	0.89	3.7	0.76	0.19																																		14.4	15.7	16.5	2.17314	15.3	15.8	15.2
94	51.9	50.3	95.7	35.5	1.04	1	3.6	0.86	0.23	100.1	2.01437	6.45395																															16.5	14.5	16	3.19739	12.5	11.8	12.2
95	52.5	60.1	177.8	32.8		0.73	5.5	1	0.14	115.9	1.51232	8.68868																															16	18	18.9	3.12188	14.8	14.4	15.2
96	52.4	51.2	124.7	38.8	0.964286	1.1	3.8	0.99	0.22	87.8	1.88989	7.07432																															12.9	12.9	13.1	3.15772
97	52.8	73.3	208.2	41	1.38462	1.3	4.7	1.1	0.13	122.8	1.93916																																16.4	16.4	16.2	3.38593
98	55.6	49.2	95.5	36.8	1	0.82	3.7	0.94	0.27	66.5	2.15414	9.168																															14.4	16.2	14.5	2.47225
99	46.4	32.2	110	34.5	1.16667	0.76	4.4	0.86	0.18		1.84436	7.93077																															16.3	16.3	16.6	3.27878
100	52.1	66.7	165.5	34.3	1.14286	1	4.4	1.1	0.21		1.69982	6.27891																															15.3	15.3	16.4	2.9462
101	49.6	26.7	141.4	35.8	1.11538	1.1	4.4	0.86																																			16.5	17.5	17.1	3.57761
102	60.6	39.6	69.8	35.7	1.26316	0.81	3.4	0.77	0.15		2.08007																																11.7	11.7	11	1.60264
103	56.9	77.7			1.43478																																						14.2	14.8	14
104	61.6	33.4	70.6	35.4	1.2	0.6	3.6	0.85	0.18	55.9	2.58352	7.5817																															15.5	16.1	15.5	2.48097	13.2	15.3	14.3
105	43.2	75.5							0.25	82.4	1.78313																																17.4	17.8	17.2	3.25576	10.7	13	11.9
106	50.5	23.2	93.3	34.4	1	0.76	3.6	1.1	0.23		1.77928	6.37097																															13.7	13.3		2.31924	11.7	10.8	10.7
107	58.6	47.1	110.8	39.9	1.05	0.74	4.9	0.66	0.17		1.43313	5.85714																															16.2	15.7	16	3.14689	10.7	13.3	12.9
108	54.9	42.1	132.1	33.1	1	0.88	4.4	0.96	0.11	74.3	1.75559	7.44526																															12.9	12.5	12.9	2.40893	11.6	11.7	11.7
109	58.4	35.1	73.9	35.1	1.13636	0.71	3.7	0.76	0.19	61.1	1.81765	6.48252																															14.4	14.9	15	1.90728	10.7	14.4	12.9
110	48.6	71.7	119.6	33.6	1	1	4	0.87	0.19	101.6	1.87105	6.12931																															16.4	16.4	16.2	3.70611	15.2	16.1	16.4
111	44.3	50.5	129.7	33.8	1	1.1	4.1	0.91	0.21		1.70506	7.23704																															16.6	15.7	14.8	2.93549
112	55	86.5	329.4	29.7	1.08	1.6	5.2	1.4	0.22	152	1.48949	7.34815																															15.8	15.1	14.6	3.82765	14.8	16.2	15.7
113	59.2	33.5	87	35.6	1.19048	0.96	3.7	0.69	0.11	52.6	1.66867																																15.7	15.3	14.5	2.43882	10.8	9	10.2
114	61.4	30.4	67.3	30.8	0.95	0.73	3.7	0.66	0.2	54.1	2.20842	7.15584																															15.7	15.3	15.5	2.30497	11.3	11.5	11.7
115	58.6	58	124.1	36.5	1.03846	0.79	3.9	1.2	0.18		1.96383	7.09804																															15.6	16	17.1	2.92701	15.9	15.6	16.3
116	61	53.5	104.4	32.3	1.13043	0.76	4	0.97	0.19	95.2	1.40051	1.40051																															16.5	16.9	18.7	3.28047	12.5	10.8	12.1
117	42.8	25.9	72.7	38.3	0.913043	0.71	4.1	0.58	0.19	61.6	1.30485	9.1129																															16.2	15.7	14.5	2.42316
118	45.3	47.8	121.1	35.8	1.07407	0.91	4	1	0.17	98.3	1.51409	11.3939																															13.6	14.5	15.4	2.40708	13.7	14.5	14.6
119	66.1	76.3	232.4	37.2	1.03333	1.2	4.9	1.2	0.24	119.7	2.73171	7.04403																															16.8	17.3	19.7	3.47308	15.3	16.4	16.9
120	62.1	43.7	87.2	35.8	1.30435	0.67	4.1	0.76	0.17	71.8	2.92255	9.5037																															14.8	15.5	14.9	2.281	10.3	12.3	11.3
121	68.9	47.9	108.1	37.4	1.19231	0.85	4.3	0.8	0.15	70.6	1.8494	9.0963																															14.9	15.7	14.2	2.75113	14.6	15.4	13.7
122	65.1	42.8	86.1	32.9	1.04762	0.78	3.7	0.88	0.2	53.6	2.05388	8.43363																															13.8	13.9	12.4	2.07825	13.7	15.6	14.2
123	49.8	30.2	78.5	30.7	1	0.73	4.2	0.57	0.1	70	1.7		-27	-28	-29	-27	-25	-29	-24	-1.64667	-1.595	-1.709	-1.749	-1.61	-1.642	-1.575																	12.3	12.2	10.5	2.41804
124	50.8	69.9	145.8	35.8	1.34615	0.72	4.7	1.1	0.27			6.46429	-17.1	-16	-15	-18	-15	-18	-21	-1.20633	-1.208	-1.185	-1.241	-1.161	-1.224	-1.219																	16	15.9	16.2	3.02809
125	49.5	26.6	63.3	32.6	0.954545	0.69	3.3	0.82	0.19	55.7	1.88826	8.74561	-18.1	-19	-18	-18	-18	-19	-17	-1.3125	-1.342	-1.302	-1.37	-1.543	-1.147	-1.171																	15.3	15.7	17	3.0268	13	11.6	12.3
126	58.8	47.1	86.3	34.7	0.954545	0.91	3.4	0.91	0.19	82.8	2.03717	7.88489	-24.2		-25	-24	-23	-24	-27	-1.545		-1.521	-1.442	-1.601	-1.432	-1.729																	15.3	14.9	13.4	2.61909
127	63.7	85.8	145.4	34.6	0.965517	1	4.8	0.76	0.33	103.5	1.95165	6.62687																															14.4	14.2	13.1	2.52147	13.9	12.4	13.6
128	62.1	60.1	135.8	31.9	1.375	1.1	4	1	0.08	97.1	2.12673	7.6281																															17	16.9	15.6	3.33117	14.6	14.8	14.2
129	64.4	64.2	155.6	33.9	1	1	4.5	1	0.2	111.8	1.84569	8.07895	-21	-22	-21	-21	-21	-22	-19	-1.47433	-1.665	-1.38	-1.529	-1.275	-1.524	-1.473	-20.8	-18	-19	-24	-23	-21	-23	-20	-1.04329	-0.793	-0.957	-1.122	-1.073	-1.025	-1.25	-1.083	7.73	7.4	7.5	1.79425	9.6	12.4	11.1
130	51.4	42.5	147.7	31.4	1.26923	1	4.5	0.95	1.3	84.9	2.32172	6.51128	-21.3	-20	-22	-21	-23	-19	-25	-1.193	-1.17	-1.13	-1.103	-1.122	-1.18	-1.453	-20.6	-18	-19	-24	-23	-23	-18	-20	-1.10571	-0.905	-0.854	-1.278	-1.365	-1.453	-1	-0.885	15.8	15.7	14.2	3.52834	13.1	11.7	12.9
131	55.1	37.4	100.4	34	1.04762	0.95	3.6	0.98	0.11	72	2.02532	7.20721	-20.6	-21	-20	-19	-19	-23	-22	-1.1845	-1.237	-1.023	-1.269	-1.169	-1.202	-1.207	-21.9	-22	-18	-24	-20		-25	-24	-0.988	-1.015	-0.954	-1.051	-0.921		-1.016	-0.971	12.6	13.9	12.6	2.41794	14.4	12.7	14.5
132	52.3	41.6			0.923077					72.5	2.99693	9.96939	-22.7	-25	-22		-22	-23	-21	-1.4944	-1.587	-1.315		-1.688	-1.447	-1.435	-18.9	-18	-19	-17	-20	-23		-17	-1.08283	-0.843	-1.015	-1.13	-1.238	-1.345		-0.926	14	13.4		2.96479
133	58.2	58.2	128.7	31.6	1.33333	0.79	4.3	1.1	0.15	98	1.52151	7.64865																															13.5	13.9	14.2	2.87913
134	50.5	35.5	121.1	35.8	1.26087	1	4	0.91	0.24	60	2.06506	9.10656	-17.9	-16	-19	-19	-20	-16	-18	-1.3725	-1.254	-1.55	-1.181	-1.426	-1.248	-1.576	-20.7	-21	-18	-22	-21	-21	-21	-20	-1.16714	-1.11	-0.809	-1.326	-1.224	-1.121	-1.346	-1.234	16.2	16.6	14	3.6224	10.7	14	13.5
135													-18.9	-20	-19	-17	-16	-24	-18	-1.7115	-1.946	-1.548	-1.719	-1.887	-1.441	-1.728	-21.8	-21	-21	-24	-22	-20	-23	-23	-1.17157	-1.083	-0.952	-1.246	-1.13	-1.19	-1.204	-1.396	18.5	18.5	17	2.90212
136	55.1	29	63.2	36.2	1.4375	0.55	3.7	0.78	0.23	44.3	2.9975	9.01504																															14.4	14.5	13.5	2.18429	11.6	12.4	12
137	56.9	100.2	197.5	34.3	1.13333	0.95	5.4	0.98	0.24	130.2	2.17635	7.92701															-22.1	-19	-19	-23	-24	-24		-24	-1.23217	-1.035	-1.182	-1.251	-1.299	-1.348		-1.278	14.4	14.8	15.3	3.86977	12.9	12.4	13.9
138	52.4	43.4	132.3	35.1	0.892857	0.76	4.3	1.1	0.18	88.6	2.21245	7.99225	-28.3	-29	-29	-28	-27	-31	-27	-1.53583	-1.658	-1.456	-1.425	-1.6	-1.579	-1.497	-18	-16	-18	-22	-19	-16		-19	-1.03717	-0.907	-0.913	-1.231	-1.083	-0.975		-1.114	15.8	16.2	14.8	3.20421	10.4	11	11
139	59.3	51.2	111.5	32.1	1.3913	0.83	4.2	0.87	0.23		1.82966	6.47518																															15.3	15.3	15.9	2.9975	12.1	10.5	12
140	53.3	42.1	113.2	39	1.12	0.73	4.7	0.79	0.15	72.5	2.41283	7.04094	-26.4	-25	-24	-29	-24	-29	-28	-1.579	-1.796	-1.493	-1.529	-1.686	-1.677	-1.293	-22.8	-21	-22	-24	-23	-22	-24	-25	-1.11914	-1	-1.117	-1.087	-1.07	-1.053	-1.405	-1.102	14.6	14.2	15.3	2.22518	12.8	12.2	13.7
141	52.7	48.1	117.1	35.5	1.04348	0.76	4	1.1	0.18	83.9	1.94937	6.875	-20.4	-18	-20	-21	-19	-22	-21	-1.299	-1.283	-1.219	-1.325	-1.286	-1.397	-1.284	-18.8	-18	-19	-19	-19	-19		-20	-0.920667	-0.845	-0.866	-0.997	-0.878	-0.874		-1.064	15	14.6	15.8	3.16606
142	50.8	27.3	57.4	39.7	1.25	0.6	3.5	0.73	0.11	53.7	1.5045	7.76744	-21.1		-22	-20	-22	-22	-19	-1.3556		-1.313	-1.3	-1.397	-1.572	-1.196	-23.3	-21	-26	-25	-24	-24	-24	-21	-1.33729	-1.248	-1.323	-1.415	-1.2	-1.518	-1.248	-1.409	14.4	14.5	14.3	1.91068	12.7	12.1	12.5
143	61.2	55.6	139.4	30.4	1.26087	1.1	4.2	0.91	0.17		1.66297	7.34965	-17.3	-17	-18	-16	-17	-18	-18	-1.05533	-1.102	-1.117	-0.981	-1.106	-1.062	-0.964																	14.4	14.8
144	63.9	23	48.8	36.2	1.41176	0.52	3.5	0.63	0.15	33.9	2.22874	8.15556	-18	-19	-18	-17	-16	-18	-19	-1.1915	-1.497	-1.064	-1.165	-1.02	-1.107	-1.296	-24.7	-20	-26	-27	-27	-27	-22	-22	-1.421	-1.228	-1.512	-1.406	-1.525	-1.644	-1.248	-1.384	16.1	16.5	15.9	2.37404	11.6	12.4	12
145	58.1	81.6	223.3	33.9	0.962963	1.2	4.7	1.2	0.17		1.86559	5.91477															-19.2	-19	-18	-21	-19	-18	-19	-22	-1.14557	-1.126	-1.129	-1.089	-1.013	-1.077	-1.244	-1.341	18	17.4	19.4	3.9018
146	58	59.7	159	37.5	1.3913	1.2	4.1	1	0.15	81.8	1.681	7.62602																															18	17.4	18.7	3.45769	12	14.9	14.1
147	50.6	34	88.5	36.4	1.18182	0.87	3.7	0.79	0.17		1.66004	6.8																															17.6	18	15.3	3.00794	13.1	12	12.5
148	50.5	37.7	156.7	32.7	1.28571	1.2	4.3	0.98	0.19	72.9	2.33689	7.88489															-23.4	-22	-21	-27	-25	-22	-23	-23	-1.11243	-0.99	-1.189	-1.325	-1.087	-1.034	-1.031	-1.131	16.7	16.2	18	2.6059	14.4	14.8	15.5
149	57.7	64.6	139.1	36.4	1	0.95	4.2	1.1	0.14	88.1	2.18868	6.87407	-20.3	-21	-20	-22	-22	-19	-19	-1.2895	-1.28	-1.202	-1.26	-1.301	-1.321	-1.373	-17.7	-18	-19	-17	-17	-16	-20		-0.9075	-0.861	-1.087	-0.83	-0.777	-0.724	-1.166		12.2	12.5	13.7	2.49705
150													-20.8	-21	-21	-22	-19	-18	-24	-1.4155	-1.228	-1.422	-1.367	-1.502	-1.513	-1.461	-24.9	-24	-23	-26	-26	-27	-22	-24	-1.17429	-1.006	-1.14	-1.055	-1.265	-1.474	-1.031	-1.249	15.8	18.2	15.3	2.39588	11.5	13.5	12.8
151													-24.8	-25	-25	-24		-25	-24	-1.5004	-1.496	-1.482	-1.483		-1.638	-1.403	-16.8	-16	-17	-19	-18	-16	-18	-15	-0.995143	-0.944	-0.914	-1.017	-1.027	-1.056	-1.055	-0.953	12.9	13.2	12.5	2.89108	15.4	13.9	16.1
152	50.4	61.7	251.2	31.9	1.25926	1.1	5.4	1.3	0.21	117.3	2.89264	6.41497	-20.6	-18	-21	-22	-21		-21	-1.3904	-1.383	-1.387	-1.467	-1.448		-1.267	-20.5	-18	-18	-22	-22	-22	-18	-23	-0.916286	-0.738	-0.873	-1.004	-0.962	-0.979	-0.862	-0.996	16	15.9	15	3.21252	14.5	16.9	16
153	53.2	54.8	146.3	34	0.903226	1.1	4.3	0.94	0.21	77.7	1.86404	6.67949	-19.4	-22	-19	-20	-19	-18		-1.4886	-1.437	-1.529	-1.537	-1.354	-1.586		-18.7	-20	-20	-21	-20	-18	-18	-21	-1.10086	-0.932	-1.289	-1.044	-1.111	-1.19	-0.918	-1.222					12.9	12.5	12.8
154													-18.9		-21	-17	-19	-20	-19	-1.3804		-1.342	-1.441	-1.362	-1.267	-1.49	-23.1	-23	-21	-25	-25	-25	-22	-21	-1.22657	-1.206	-1.163	-1.25	-1.226	-1.201	-1.21	-1.33	11.9	11.8	9.6	1.62097	10.2	11.7	11.3
155													-22.5	-20	-24	-23	-20	-24	-25	-1.42617	-1.282	-1.278	-1.391	-1.482	-1.455	-1.669	-27.4	-25	-28	-29	-28	-28	-27	-27	-1.35314	-1.195	-1.532	-1.322	-1.291	-1.265	-1.215	-1.652	15.4	16.5	16.3	2.10275	12.1	11.4	11.7
156													-20.4	-19	-18	-21	-19	-22	-21	-1.0795	-1.122	-1.096	-1.048	-1.089	-0.954	-1.168	-21.7	-20	-22	-23	-22		-24	-21	-0.9835	-0.872	-0.996	-1.053	-1.008		-1.033	-0.939	18	18	18.9	3.44272	16.2	16.6	16.8
157													-22.4		-25	-21	-23	-22	-22	-1.4674		-1.454	-1.42	-1.441	-1.776	-1.246	-21.1	-21	-20	-20	-21	-22		-23	-0.917667	-0.891	-0.956	-0.791	-0.835	-0.892		-1.141	17	16.4		3.83132	11.3	12.9	12.4
158													-19.3	-18	-21	-19	-22	-17		-1.4234	-1.342	-1.367	-1.499	-1.6	-1.309		-21.4	-20	-21	-23	-22	-21	-19	-24	-1.05157	-0.961	-1.079	-1.084	-1.03	-0.998	-0.98	-1.229					12.5	11.3	12.3
159													-29.7	-31	-31	-30	-29	-28	-31	-1.77683	-1.978	-1.826	-1.641	-1.709	-1.587	-1.92	-21.3	-18	-21	-25	-23	-20	-21	-20	-0.940714	-0.839	-0.946	-1	-0.971	-0.947	-0.935	-0.947	16.1	17	18.9	2.73982	15.6	15	15.1
160													-26.7	-25	-25	-31		-24	-29	-1.7136	-1.54	-1.711	-1.783		-1.365	-2.169	-23.5	-20	-21	-29	-27	-25	-20	-24	-1.14729	-0.938	-0.953	-1.435	-1.319	-1.203	-1.031	-1.152	16	16.4	17.5	3.42612	14.6	17.6	17.3
161													-21	-20	-20	-22	-19	-21	-24	-1.47267	-1.325	-1.443	-1.619	-1.372	-1.506	-1.571	-20.1	-18	-20	-22	-21	-20	-19	-23	-0.987429	-0.849	-1.084	-0.993	-0.922	-0.86	-1.171	-1.033					11.2	12.1	12.3
162													-27.1	-29	-25	-29	-25	-30	-25	-1.38883	-1.431	-1.215	-1.509	-1.312	-1.463	-1.403	-23.7	-20	-22	-26	-25	-25		-25	-1.122	-0.899	-1.089	-1.15	-1.091	-1.268		-1.235	13.4	13.8	15.8	2.82265	12.5	12.2	13.7
163																											-23.1	-25	-20	-24	-24	-24	-21	-24	-1.313	-1.289	-1.207	-1.17	-1.256	-1.515	-1.392	-1.362	14.2	15.4	14.4	2.42976	11.4	11.7	11.8
164													-19.7	-17	-19	-22	-23	-19	-18	-1.3485	-1.343	-1.285	-1.401	-1.219	-1.501	-1.342	-19.4	-17	-21	-21	-19	-18	-17	-22	-1.00386	-1.044	-0.992	-0.981	-0.973	-0.966	-1.019	-1.052	11.5	11.1	12.2	2.27522	9.8	9.6	10.5
165																											-23.3	-21	-21	-27	-25	-22	-25	-22	-1.07643	-0.936	-1.147	-1.172	-1.056	-1.134	-1.162	-0.928	14.1	14	14.5	2.32141	15.4	15.3	15.8
166													-19.9	-21	-20	-17	-19	-23	-20	-1.29367	-1.444	-1.335	-1.196	-1.299	-1.371	-1.117	-19.6	-22	-18	-19			-21	-19	-1.0562	-1.051	-0.869	-1.048			-1.247	-1.066	15.5	15.2	14.9
167													-27.4	-26	-29	-25	-29	-29	-26	-1.3945	-1.389	-1.349	-1.293	-1.317	-1.516	-1.503	-20.8	-21	-19	-21	-22	-23	-19	-20	-0.986	-0.902	-1.055	-1.044	-0.918	-0.881	-1.072	-1.03	14.5	14.9	14.5	2.78404	12.2	13.8	13.1
168													-25.3	-26	-25	-24	-23	-28		-1.5274	-1.677	-1.645	-1.408	-1.435	-1.472		-22.4	-21	-19	-24	-24	-24	-23	-21	-1.13957	-0.997	-0.872	-1.183	-1.265	-1.46	-1.052	-1.148	14.1	14.1	15.5	2.42396	12.3	14.5	13.8
169													-20.8	-20	-22	-22	-22	-19	-21	-1.715	-2.091	-1.689	-1.685	-1.609	-1.587	-1.629	-22.6	-20	-22	-26	-26	-25	-19	-23	-1.14357	-1.069	-1.051	-1.272	-1.165	-1.215	-1.124	-1.109					11.2	10.3	10.4
170					1.1	0.93	3.3	0.76	0.18	58.3			-23.5	-25	-25	-22	-24	-24	-21	-1.2345	-1.444	-1.255	-1.165	-1.213	-1.277	-1.053	-19.1	-17	-18	-22	-20	-18	-21	-18	-0.938571	-0.728	-0.903	-0.973	-0.966	-0.958	-1.125	-0.917	11.7	11.5	13	2.30509	15.3	13.9	15.6
171	66.6	37.5	75.4	34.7							2.06306	8.10619	-23	-23	-23	-24	-22	-23	-23	-1.28333	-1.592	-1.227	-1.237	-1.198	-1.256	-1.19	-20.9	-18	-23	-21	-22	-23	-18	-21	-1.306	-1.198	-1.454	-1.39	-1.198	-1.246	-1.246	-1.41	15.8	15.8	15.8	2.46875	12.2	12.3	12.8
172					1	0.63	4.1	0.66	0.15				-17.3	-17	-21	-16	-19	-16	-17	-1.21233	-0.951	-1.49	-0.929	-1.253	-1.002	-1.649	-21.2	-22	-23	-19	-21	-23		-20	-1.21867	-1.094	-1.249	-1.229	-1.218	-1.208		-1.314	14.9	14.4	15.5	2.60861	16.4	17.9	18.7
173	64.8	27.2	73.6	33.6							1.68821	7.104	-20.1	-19	-20	-21	-22	-22	-20	-1.44917	-1.498	-1.631	-1.343	-1.573	-1.273	-1.377	-24.6	-23	-21	-26	-28	-29	-21	-25	-1.49657	-1.222	-1.06	-1.987	-1.761	-1.535	-1.195	-1.716	13.5	13.1	13.1	2.00759	11.9	12.6	12.8
174													-19	-20	-19	-20	-20	-19	-17	-1.50033	-1.56	-1.453	-1.516	-1.514	-1.311	-1.648	-22.7	-21	-18	-27	-25	-22	-22	-23	-1.09543	-1.013	-0.941	-1.28	-1.189	-1.098	-0.912	-1.235	15.2	18.9	13.6	3.2703	10.5	10.1	10
175	50.8	23.8	55	29.2							2.43064	7.43038	-21.5	-19	-24	-22	-19	-24		-1.3038	-1.236	-1.464	-1.293	-1.314	-1.212		-21.1	-20	-21	-22	-22	-22	-18	-22	-1.156	-1.043	-1.236	-1.426	-1.26	-1.094	-0.918	-1.115	14.1	13.9	13.9	2.30698	11.9	13.9	13
176	52.8	45.4	93.2	33.4							1.7813	6.5731																															18.6	18.5	18.2	4.25718	10.5	11.3	10.5
177													-19.9	-23	-17	-21	-17	-23	-20	-1.45833	-1.332	-1.675	-1.414	-1.487	-1.415	-1.427	-21.8	-19	-18	-26	-23	-21	-23		-1.02286	-0.961	-0.819	-1.258	-1.017	-1.001	-1.121	-0.983	16.1	16	17.1	3.24146	12.6	11.9	12.6
178													-24.1	-26	-25	-23	-25	-23	-23	-1.53283	-1.423	-1.284	-1.564	-1.65	-1.496	-1.78	-21.8	-20	-22	-24	-23	-22	-21	-21	-1.03886	-0.911	-1.004	-0.98	-1.031	-1.131	-0.944	-1.271	17.4	17.3	16.8	2.84231	11.2	12.7	11.7
179	59.5	62.4	113.1	34.2	0.88	0.91	4.2	0.83		96.9	1.64352																																				12	12.5	6.7
180	58.7	63.7	158	37.6	1	1	4.7	0.3		108																																					12	13.6	13.1
181	61	21.3	70.7	38.6	1	1.4	3.9	0.62		35.6			-14.3	-16	-17	-12	-17	-16	-11	-0.8955	-0.969	-0.841	-0.75	-0.922	-0.841	-1.05	-23.6	-21	-21	-29	-25	-21	-22	-26	-1.30686	-1.038	-1.425	-1.528	-1.178	-1.11	-1.548	-1.321	14.8	14.8	13.9	2.01818	12.3	13.5	13.6
182	62.6	50.2	69.8	33.9	1	0.54	3.4	1	0.15	70.9	1.7208		-29.7	-31	-32	-33	-27	-26	-28	-1.3585	-1.31	-1.41	-1.31	-1.499	-1.308	-1.314	-25.9	-24	-22	-30	-26	-23	-28	-28	-1.19757	-1.058	-0.883	-1.439	-1.218	-1.071	-1.328	-1.386	16.3	15.9	14.4	2.65872	13.5	13.9	14.4
183	63.1	54.3	92.7	38.8	0.94	0.86	4	0.73		78.6																																	15.7	16	16.8	2.35795	13.7	14.2	14.2
184			111.7	30.4	1.1	1.2	5.1	1.2	0.16		2.25885	7.45255																															15.3	15.7	16.4	3.28679	15.6	15.6	15.6
185	65.9	46.4	72.1	29.9	1.2	0.71	3.7	0.74	0.17	70.4	2.05294	7.93182																															14.1	13.8	12.5	2.48824	12.8	11.9	13
186	67.9	50.1	79.7	41.7	1.2	0.85	4	0.91	0.18	100.1	2.14505																																15.5	16.3	11.8	2.31343	14.4	15	15.5
187	63.8	62.5	121	40.8	0.97	0.76	4.7	0.83	0.14	102	1.37739	8.6055																																			13.8	13.6	14
188	63	50.1	117.6	34.5	0.95	0.93	3.9	1	0.15	91.1	1.36328	6.71154																															14.2	14.6	16.7	2.41771	15.9	14.3	16
189	55.9	68.4	128.2	32	0.96	0.93	4.2	0.96	0.14	118.8	1.63339	10.2043	-23.5	-22	-23	-23	-23	-25	-25	-1.58817	-1.731	-1.499	-1.597	-1.66	-1.463	-1.579	-19.5	-18	-19	-23	-20	-17	-19	-22	-0.968	-1.077	-0.892	-1.036	-0.794	-0.929	-0.971	-1.077					15	15.4	15.5
190	60.9	115.3	153.8	31.2	0.9	1.1	4.7	0.83	0.16	189.3	1.82046	7.09023																															13.4	13.4	17	2.90253	14.6	15.4	15.6
191	60.8	111.1	210.7	30	0.92	1	5.3	1.1	0.14	183.9	1.70902	8.96774																															17.1	17.6	17.5	3.44295	13.8	13.8	13.6
192	62.4	115.2	205.8	31.3	0.95	1	5.1	1.1	0.19	187.2	1.6824	6.17323																															15.3	15.3	15.3	2.9846	13.5	14.5	14.1
193	58.7	76.6	132.6	33.3	0.94	0.76	4.7	0.94	0.2	146.3	1.71367	10.1282	-23.1	-28	-20	-21	-21	-27		-1.5534	-1.681	-1.297	-1.444	-1.477	-1.868		-20.7	-29	-20	-24	-23	-24	-16	-20	-1.033	-0.98	-1.033	-1.09	-1.078	-1.067	-0.944	-1.039	12.6	12.6	13.6	2.86364	12.5	12.8	12.8
194	67	74	109.8	30.3	0.97	0.79	4.1	0.95	0.15	101.2	1.49533	8.88889																															13.4	13.4	10.5	2.26607	13.6	12.4	13.7
195	58.9	58.7	138.2	32.4	0.84	1.1	4.1	0.97	0.13	121.8	1.92444	7.21667																																			12.2	14.1	13.6
196	56.6	101.7	156.1	31.4	0.91	1	4.8	0.85	0.12	186.7	1.83107	8.2	-24.2	-24	-27	-23	-23	-24	-23	-1.25267	-1.282	-1.401	-1.21	-1.266	-1.151	-1.206	-28.4	-22	-24	-37	-35	-32	-24	-24	-1.19571	-0.848	-0.943	-1.527	-1.435	-1.353	-1.161	-1.103	15.3	14.8	15.3	3.27995	13.8	16.3	14.5
197	60.5	69.1	109.5	31.6	0.78	0.83	4.5	0.73	0.13	113.5	1.9443	7.31429	-23.7	-25		-32	-24	-19	-23	-2.0118	-1.773		-2.006	-2.208	-1.547	-2.525	-22.3	-22	-23	-22	-21	-21	-20	-27	-1.07529	-1.13	-0.975	-1.139	-1.089	-1.04	-0.876	-1.278	15.7	15.7	14.8	2.51066	13.3	15.5	14.7
198	56.7	63.8	131.5	29.1	1.2	1	4.4	0.79		112.3																																	15.7	14.8	14.2	2.4947	14.5	14.5	15.4
199	57.7	114.2	111.7	41.1	0.84	0.83	4.5	0.73	0.13	182.2	1.59484	8.16981																															16.6	16.6	17.1	2.39835	15.5	16.1	15.9
200	63.1	90.7	89.4	31.3	0.97	0.88	4	0.69	0.13	147.8	2.04555	7.85833	-21.8	-19	-23	-25	-18	-27	-20	-1.48767	-1.132	-1.492	-1.324	-1.511	-1.745	-1.722	-18.5	-18	-19	-19	-19	-19	-15	-22	-1.00514	-1.287	-0.873	-0.854	-0.994	-1.134	-0.913	-0.981	13.9	12.9	12	2.35024	13.9	14.9	14.6
201	59.6	53	70.9	30.9	0.94	0.69	3.8	0.69	0.14	93.5	1.8	8.13158																															14.5	14.1	13.1	1.8239	13.8	15.3	15.4
202	64.6	56.5	134.4	40.4	0.94	0.94	4.3	1	0.15	111.4	1.87059		-28.7	-26	-31	-29	-29	-28	-28	-1.55117	-1.674	-1.494	-1.501	-1.448	-1.64	-1.55	-23.4	-21	-26	-23	-25	-26	-19	-25	-1.14986	-0.925	-1.214	-1.176	-1.198	-1.274	-1.209	-1.053	14.9	14.9	15.5	2.64889	14	15.1	14.5
203	59.6	47.6	70.5	32.9	1.1	0.85	3.6	0.62	0.14	76	1.56112	6.49167	-17.7	-20	-17	-17	-19	-17	-16	-1.2025	-1.202	-1.257	-1.135	-1.224	-1.189	-1.208	-19.2	-20	-16	-22	-21	-19	-16	-22	-1.09771	-1.022	-0.972	-1.312	-1.169	-1.026	-0.992	-1.191	16.5	17.2	14.7	2.30501	12.2	13.7	13.8
204	56	66.7	88.3	39.3	1.1	0.85	4	0.69	0.14	111.3	1.9154	8.57282	-26.6	-29	-25	-29	-27	-24	-28	-1.5995	-1.678	-1.546	-1.648	-1.637	-1.447	-1.641	-21.3	-19	-16	-27	-25	-23	-18	-19	-1.02243	-0.902	-0.894	-1.238	-1.077	-0.953	-1.124	-0.969	14.9	14	14.5	2.81797	13	14.2	14.3
205	56	65.7	127.2	29.1	0.93	0.73	5	0.79	0.11	124.4	1.69314	9.19608															-18.4	-16	-13	-22	-21	-20	-20		-1.03633	-1.011	-0.969	-1.141	-1.04	-1.033	-1.024		14.2	9.71	9.6	2.60973	13.7	13.6	13.5
206	60.4	90.4	135.8	31.4	0.96	0.97	4.2	1	0.19	151.6	1.69656	9.86957	-20.9	-23	-19	-23	-23	-19	-18	-1.24967	-1.474	-1.176	-1.341	-1.508	-0.991	-1.008	-23.4	-20	-21	-30	-26	-23	-21	-24	-1.08157	-0.865	-0.918	-1.363	-1.147	-1.153	-0.986	-1.139					13.6	13.6	13.9
207	58.6	35.9	63.4	31.7	1	0.64	3.8	0.62	0.1	62.5	1.57692	8.03093	-13.7	-15	-12	-12	-14	-16		-0.8778	-0.927	-0.849	-0.89	-0.885	-0.838		-17.1	-16	-18	-18	-18	-17	-17	-16	-0.995143	-1.096	-0.907	-1.103	-0.956	-0.924	-1.054	-0.926					11	9.4	10.2
208	55.7	76.5	150	31.2	0.92	0.93	4.7	0.96	0.16	143.7	1.54174	10.2841	-21.4	-21	-21	-21	-21	-26	-19	-1.1535	-1.092	-1.178	-1.073	-1.193	-1.127	-1.258	-21.1	-20	-22	-22	-21	-21	-19	-24	-1.04443	-0.96	-1.266	-0.932	-0.96	-0.988	-1.063	-1.142	15.3	15.7	17	3.49936	11.7	12.3	12.7
209	66.9	77.8	173.9	39.9	1.1	1.2	4.5	0.99	0.16	120.3	1.69314	9.38	-27.9	-31	-29	-28	-29	-27	-24	-2.05167	-2.115	-2.256	-1.888	-2.194	-1.963	-1.894	-18.7	-17	-16	-22	-21	-19	-17	-19	-1.15114	-1.114	-0.955	-1.322	-1.174	-1.146	-1.219	-1.128	14.8	14.4	14	2.99168	12.3	11.2	12.2
210	60.4	34.7	62.5	29.3	0.96	0.66	3.7	0.66	0.13	55.8	1.59928	7.84211	-16.7	-18	-16	-19	-17	-15	-15	-1.24917	-1.253	-1.385	-1.373	-1.319	-1.093	-1.072	-22.8	-21	-20	-25	-25	-25	-21	-21	-1.21371	-1.103	-1.178	-1.233	-1.288	-1.442	-1.146	-1.106	12.9	12.9	14	2.1293	11.4	10.3	11.9
211	67.4	68.1	113.1	31.8	1.1	0.88	4.3	0.83	0.15	111.4	1.48548	7.61157	-18.3	-18	-19	-15	-23	-20	-14	-1.22467	-1.231	-1.062	-1.021	-1.63	-1.299	-1.105	-27.4	-22	-23	-35	-32	-29	-26	-22	-1.37343	-1.046	-1.153	-1.73	-1.612	-1.629	-1.355	-1.089	17	17.5	17.6	2.77174	16.2	17	15.6
212	65.2	84.6	164.8	34.1	1.1	0.88	5	1	0.15	147.6	1.48208	9.78495	-20	-23	-21	-19	-22	-18	-18	-1.4595	-1.556	-1.595	-1.414	-1.371	-1.455	-1.366	-18.3	-16	-15	-23	-21	-19	-16	-16	-1.45757	-1.586	-1.117	-1.518	-1.556	-1.594	-1.386	-1.446	14.8	15.3	15.3	2.86144	11.8	10.4	11.2
213			81.1	32.9	1.2	0.63	4	0.8	0.17		1.89485	7.12097	-18.4	-20	-17	-23	-16		-15	-1.1384	-1.02	-1.122	-0.955	-1.373		-1.222	-20.3		-18	-25	-21	-17	-18	-23	-0.95		-0.814	-1.032	-0.934	-0.836	-0.861	-1.223	15.9	15.9	15.3	2.41825	10.3	9.4	10.7
214	59.5	60.9	130.1	40.6	0.96	0.99	4.4	0.81	0.17	119	2.03738	10.023	-16.3	-12	-18	-15		-19	-20	-1.3898	-1.146	-1.411	-1.338		-1.38	-1.674	-21.5	-20	-21	-23	-25	-27	-18	-17	-1.29486	-1.151	-1.208	-1.376	-1.543	-1.709	-1.1	-0.977	15.8	15	10	2.97801	13.5	10.9	12.6
215	61.7	97.8	123.9	35.4	0.91	0.79	4.8	0.79	0.17	152.1	1.89562	9.26531	-21.8	-25	-21	-21	-26	-21	-17	-1.51417	-1.682	-1.547	-1.422	-1.832	-1.465	-1.137	-19.4	-19	-18	-22	-20	-18	-21	-19	-1.01	-1.11	-1.076	-0.921	-0.958	-1.047	-1.059	-0.899	15.8	15.4	15.3	3.22449	14.9	13.1	14.2
216	63	98.6	181.6	36.4	1	1	5.3	0.82	0.2	147.8	1.80847	8.46552	-13.7	-18	-11	-13	-13	-13	-16	-1.24017	-1.333	-1.071	-1.165	-1.14	-1.418	-1.314	-19	-19	-19	-20	-19	-19	-19	-20	-1.01886	-1.074	-0.972	-1.011	-0.99	-0.969	-1.025	-1.091	14.8	14.4	10.5	3.07692	13.3	10.8	12.8
217	60.9	75.2	136.9	33.5	0.99	1	4.5	0.85	0.17	125	2.09224	8.99099	-21.5	-21	-22	-21	-21	-20	-24	-1.53417	-1.475	-1.194	-1.421	-1.835	-1.521	-1.759	-24.2	-21	-24	-25	-27	-28	-24	-20	-1.16229	-0.968	-1.229	-1.133	-1.176	-1.22	-1.297	-1.113	16.6	17.1	15.5	3.21438	12.7	13.5	13.6
218	61.3	68.8	141.3	38.9	0.93	0.92	4.5	0.99	0.17	117.9	1.93529	7.77165	-27.5	-28	-26	-25	-31	-27	-28	-1.6305	-1.777	-1.543	-1.509	-1.729	-1.678	-1.547	-24.5	-23	-22	-25	-26	-28	-22		-1.3505	-1.189	-1.186	-1.341	-1.432	-1.524	-1.431		12.9	11.9	10.9	2.53252	11.9	12.6	12.9
219	60.6	60.5	86.9	41.2	0.89	1.6		4.2	0.19	102.8	1.89734	-10.617	-22	-28	-21	-22	-18	-25	-20	-1.46433	-1.641	-1.42	-1.277	-1.566	-1.261	-1.621	-21.3	-20	-20	-23	-23	-23	-20	-21	-1.11314	-1.019	-1.081	-1.124	-1.097	-1.164	-1.295	-1.012	13.3	12.6	12.7	2.23404	15.4	14.2	15.6
220	66.2	68.7	146.5	35.4	1.1	1.2	4.3	0.9	0.13	104.9	1.78275	-8.66935	-22.7	-25	-23	-21	-24	-25	-18	-1.424	-1.445	-1.273	-1.434	-1.268	-1.855	-1.269	-25.2	-20	-21	-32	-28	-25	-24	-26	-1.17186	-1.001	-0.963	-1.528	-1.26	-1.043	-1.21	-1.198	17.5	17.5	18.1	3.0893	14.3	12.4	13.6
221	55.8	101	197.5	33.6	0.99	1.1	4.7	1.2	0.16	182.2	1.86905	7.26852	-21.4		-27	-20	-20	-19	-23	-1.2778		-1.3	-1.273	-1.228	-1.34	-1.248	-19.5	-16	-21	-21	-20	-18	-18	-24	-0.990143	-0.897	-1.069	-0.913	-0.948	-1.023	-0.866	-1.215	18	19	17.1	3.6	13.7	14.9	14.4
222	61.2	91.1	106.9	29.3	1.2	0.85	4	0.91	0.18	150.1	2.1677	8.17969	-15.4	-13	-18	-14	-16	-15	-16	-1.47383	-1.511	-1.5	-1.429	-1.45	-1.438	-1.515	-18.3	-17	-18	-20	-19	-18	-17	-19	-1.06729	-0.987	-0.984	-1.092	-1.051	-1.141	-0.956	-1.26	14	14.4	12	2.69231	12.9	11.4	13.2
223	58.9	74.6	166.4	31.5	1	0.99	4.7	1	0.19	133.1	1.71961	9.72656	-28.6	-32	-29	-32	-25	-25	-28	-1.55567	-1.662	-1.41	-1.728	-1.55	-1.485	-1.499	-28.4	-26	-28	-33	-31	-30	-25	-28	-1.54129	-1.21	-1.642	-1.711	-1.609	-1.615	-1.402	-1.6	18.8	18.8	18.6	4.07763	12	13.2	13.2
224	63.1	24.7	56.9	31.4	1.1	0.55	4	0.53	0.13	41.2	2.29011	9.22124	-16	-14	-18	-15	-17	-16	-20	-1.82033	-1.846	-1.97	-1.713	-1.834	-1.919	-1.64	-22.9	-20	-20	-28	-25	-23	-22	-22	-1.06186	-0.89	-0.991	-1.224	-1.105	-0.986	-1.183	-1.054	13.8	14.7	14.9	1.84662	10.7	10.1	10.8
225	63.1	50.1	153.4	35.8	0.98	1.3	3.7	1.2	0.18	82.8	2.03894	10.4727	-25.1	-27	-24	-27	-22	-30	-22	-1.72833	-1.985	-1.481	-2.001	-1.411	-2.053	-1.439	-24	-23	-21	-29	-27	-24	-25	-19	-1.27957	-1.185	-1.177	-1.556	-1.414	-1.271	-1.29	-1.064	16.2	16.6	18	2.91892	14.5	13	14
226	61.7	72.6	118.3	33.3	0.83	0.94	4.2	0.84	0.19	117.4	1.42464	6.14685	-25.1	-27	-25	-25	-26	-27	-21	-1.90483	-1.716	-2.113	-1.767	-1.894	-1.885	-2.054	-20.6	-19	-19	-23	-23	-23	-16	-23	-1.21729	-1.001	-1.15	-1.381	-1.232	-1.083	-1.461	-1.213	17.1	17.1	18.6	3.01987	13.3	14.5	14.3
227	63	27.4	86.1	37.7	0.91	0.91	3.8	0.69	0.19	48.7		8.52101	-24.1	-23	-24	-27	-23	-26	-19	-1.46767	-1.621	-1.467	-1.393	-1.555	-1.612	-1.158	-18.2	-15	-20	-20	-18	-16	-21	-18	-0.962286	-0.888	-0.947	-0.844	-0.854	-0.865	-1.263	-1.075	14.2	14.2	12	2.60073	11.8	10.6	11.6
228	63.2	39.3	151.7	35.4	0.88	1	4.5	0.93	0.2	63.3	1.88596	11.0825	-25.3	-24	-25	-23	-25	-26	-30	-1.651	-1.764	-1.562	-1.75	-1.487	-1.608	-1.735	-22.9		-22	-27	-24	-22	-21	-22	-1.09717		-1.004	-1.194	-1.074	-0.955	-1.3	-1.056	15.3	15.8	18.6	2.18812	13.8	12.4	13.4
229	60.6	56.3	133.1	42	0.87	0.91	4.6	0.82	0.19	102	2.15401	7.88095	-26.3	-27	-28	-25	-25	-25	-29	-1.42017	-1.547	-1.354	-1.391	-1.433	-1.398	-1.398	-21.4	-18	-19	-26	-26	-26	-16	-17	-1.13343	-0.964	-1.041	-1.245	-1.279	-1.323	-0.998	-1.084	15.3	15.3	14	2.68976	16	13	14.5
230	59.6	42.2	84.6	30.9	0.97	0.65	4.1	0.79	0.15	67.2	1.82812	7.91729	-13.7	-15	-12	-16	-12	-17	-11	-1.10967	-1.073	-1.108	-1.058	-1.041	-1.247	-1.131	-23.9	-18	-21	-29	-26	-23	-27	-21	-1.08386	-0.806	-1.008	-1.337	-1.135	-1.009	-1.095	-1.197	14.8	14.4	13.9	2.00271	14.7	12.8	14.4
231	57.8	64.7	140.7	37.9	0.92	1.1	4.8	0.66	0.21	104.8	1.66	6.84536	-17.8	-17	-20	-17	-17	-16	-22	-1.26767	-1.27	-1.183	-1.241	-1.248	-1.327	-1.337	-20.3	-22	-20	-20	-21	-22		-18	-1.09417	-1.221	-1.001	-0.923	-1.131	-1.435		-0.854					11.8	13	13.2
232	58.4	35.7	137.2	33.8	1	0.79	4.7	0.94	0.2	67.4	1.85129	7.88073	-17.7	-17	-18	-17	-18		-18	-1.2086	-1.16	-1.335	-1.153	-1.187		-1.208	-22.1	-20		-24	-23	-22		-22	-1.0822	-1.066		-1.127	-1.101	-1.099		-1.018	15.2	15.5	14.9	2.69945	11.2	11.7	12.1
233	67.2	49.9	104.7	32.7	0.95	0.69	4.1	0.99	0.17	80.6	1.77149	7.54464	-25.5	-26	-24	-26	-27	-24	-25	-1.6545	-1.686	-1.575	-1.645	-1.791	-1.547	-1.683	-20.5	-19	-22	-21	-20	-18	-22	-23	-1.15843	-0.934	-1.15	-1.13	-1.097	-1.114	-1.474	-1.21	16.7	16.7	13.7	2.48944	11.1	11.8	11.5
234	65.6	66.6	112.9	38.9	1.2	0.85	4.1	0.93	0.17	93.4	1.90891	7.544	-22	-21	-24	-22		-24	-20	-1.4802	-1.666	-1.464	-1.276		-1.372	-1.623	-21.2	-20	-21	-23	-22	-22	-20	-22	-1.14457	-0.993	-1.209	-1.128	-1.112	-1.097	-1.339	-1.134	15.8	16.2	16.5	2.86232	12.5	13	13.1
235	51.4		213.6	34.4	0.933333	0.67	5.7	1.2	0.11		2.13671	7.40351
236	59.9		77.5	35.9	1.2	0.8	3.5	0.82	0.11		1.48361	7.46392
237
238	54.5	47.3	138.5	32.6	0.962963	0.81	4.6	0.98	0.11		1.38473	5.15301	-22.9	-22	-25	-22	-25	-22	-22	-1.818	-1.522	-2.113	-1.65	-1.932	-1.725	-1.966																	13.2	12.7		2.50831	11.7	11	12.2
239	45.9	24	65.1	34.4		0.82	2.4	0.69	0.18	64.9	1.92843	5.85714																																			13.9	12.5	12.7
240	45.9	24	65.1	34.4							1.92843	5.85714	-24.7	-22	-28	-24	-27	-27	-24	-1.4605	-1.455	-1.706	-1.363	-1.612	-1.399	-1.228	-20.5	-19	-23	-20	-20	-21	-21	-20	-1.03214	-0.946	-1.144	-0.968	-0.971	-0.975	-1.362	-0.859	14.6	14.6	13.9
241	54.5	27.2	80.1	37.7							2.30019	9.44																																			10.2	10.5	10.6
242	54.5	27.2	80.1	37.7	1	0.6	4	0.82	0.23	51.3	2.30019	9.44	-22.8	-20	-24	-23	-25	-22	-23	-1.5885	-1.237	-1.861	-1.576	-1.744	-1.426	-1.687	-23.9	-22	-27	-22	-23	-25	-24	-24	-1.276	-1.294	-1.249	-1.453	-1.233	-1.063	-1.398	-1.242	12.3	12	13.1	1.85801	11.8	10.5	12
243	57.8	31.4	66.2	42.9		0.41	3.6	1	0.18		1.74801	7.55862																																			16.1	14.6	15.6
244	57.8	31.4	66.2	42.9							1.74801	7.55862	-21.5	-19	-22	-21	-20	-25	-22	-1.47217	-1.493	-1.408	-1.459	-1.504	-1.461	-1.508	-21.8	-24	-20	-22	-21	-21	-22	-23	-1.18414	-1.133	-1.123	-1.281	-1.109	-1.035	-1.291	-1.317	15.8	15.8	14.8	2.0423	15.4	13.2	15.3
245	62.3	54.8	102.4	31.6	1.14286	0.63	4.2	0.99	0.23	72.4	2.65541	8.48201	-20.7	-24	-20	-20	-23	-20	-18	-1.36383	-1.382	-1.094	-1.309	-1.501	-1.545	-1.352	-23.7	-20	-24	-26	-25	-23	-23	-24	-1.26357	-1.042	-1.307	-1.371	-1.319	-1.266	-1.177	-1.363	15.3	15.3	16	2.92124	14.8	13	14.5
246	62.3	54.8	102.4	31.6							2.65541	8.48201																																			13.9	12.3	12.6
247	60.2	49	126	35.4							2.11913	10.2982																																			13.1	15.4	14.2
248	60.2	49	126	35.4	1.17391	0.88	4.1	1	0.13	73.5	2.11913	10.2982	-20.5	-20	-20	-20	-23	-19	-22	-1.112	-1.073	-1.004	-1.139	-1.2	-1.08	-1.176	-23.2	-23	-25	-23	-22	-21	-22	-28	-1.12714	-1.144	-1.252	-1.075	-1.024	-0.997	-1.092	-1.306	15.8	15.8	16.5	3.04578	12.8	14.6	14
249	35.5	49.9	106	36.9	1.14286	0.66	4	1.1	0.15		1.73285	8.06723	-19	-18	-21	-18	-18	-19	-20	-1.02633	-0.912	-1.133	-0.943	-1.079	-0.963	-1.128																	17.1	17.1	16.5	3.08293	15.5	16.3	16.1
250	57.8	68.3	103.3	34	0.892857	0.77	3.9	1	0.12		2.24222	7.15603																															16.5	16.4	18.1	3.05718	10	9.5	10.2
251	57.8	68.3	103.3	34							2.24222	7.15603																															17	17	18.1	3.15912	9.8	10	10.4
252																																											17.1	17	17.1	2.58322	11.8	11.9	12.1
253	61.7	47	77.9	41.3	1.3	0.87	3.1	0.78	0.14	40.1	1.96106	8.65625																															17.1	17.1	17.1	2.63077	11.7	12.6	12.5
254																																															14.8	12.7	14.3
255	63.3	100	140	30.5	1.1						1.37465	6.62416	-16.7		-19	-18	-17	-15	-15	-1.071		-1.243	-1.034	-0.937	-0.968	-1.173	-16.8	-18	-17	-16	-16	-15	-18	-18	-0.840429	-0.942	-0.883	-0.828	-0.746	-0.779	-0.777	-0.928	16.1	16.6	14.8	3.30157	14.3	14.2	14.8
256
257	63.3	89.1	136.1	36.3	1	0.88	4.4	1	0.19	140.9	2.00792	6.9931	-19.6	-16	-21	-18	-20	-20	-23	-1.39917	-1.29	-1.475	-1.28	-1.428	-1.412	-1.51	-19	-18	-16	-22	-21			-17	-1.0914	-1.113	-0.915	-1.195	-0.989			-1.245	16.7	17.1	17.5	2.8547	10.6	11.9	12.2
258	62.7	87.3	144.6	38.6	1	0.93	4.4	1.1	0.21	139.6	1.65294	8.32593	-18.1	-21	-17	-19		-17	-17	-1.504	-1.688	-1.614	-1.577		-1.423	-1.218	-22.1	-21	-23	-22	-22	-22	-22	-21	-1.19729	-1.158	-1.107	-1.247	-1.26	-1.309	-1.029	-1.271	15.8	15.3	15.3	3.33185	12.2	14.2	12.8
259																																															9.8	10	10.4
260	64.6	43.4	60.4	32.6	0.97	0.54	3.8	0.67	0.15	64.6	1.92961	7.22481	-19.7	-18	-19	-23	-18		-20	-1.5196	-1.635	-1.403	-1.627	-1.42		-1.513	-20.3	-23	-20	-25	-21	-18	-17		-1.1805	-1.281	-1.166	-1.291	-1.229	-1.168	-0.948		13.4	13.4	13.9	2.02473	12	12.2	12.2
261					1.3																																										14.3	15.7	15.8
262	65	67.3	132.8	39	1.3	0.98	4	1.1	0.12	102.4	1.61726	6.73438	-23.9	-26	-24	-21	-27	-22		-1.4166	-1.289	-1.578	-1.385	-1.232	-1.599		-21.6	-20	-21	-23	-23	-23	-22	-19	-1.00629	-0.944	-1.084	-0.923	-0.95	-0.977	-1.185	-0.981	16.1	19.5	19.5	3.04788	15.4	15.4	16
263	60.9	31.1	68.8	40	1.1						2.26047
264	63.5	45	96.9	31.5	0.9	0.71	3.9	0.96	0.18	88.6	2.74713	8.78676																															17	17	16.9	2.84689	10.3	11.6	11.5
265																																															12.4	11.8	11.3
266	62.2	40.6	87	37.4	1.1	0.91	3.7	0.76		64.3			-25	-25	-27	-24	-25	-26	-24	-1.6475	-1.583	-1.519	-1.695	-1.652	-1.868	-1.568	-25	-23	-24	-26	-27	-28	-23	-24	-1.41914	-1.378	-1.326	-1.421	-1.398	-1.634	-1.504	-1.273	16.2	16.6	16	2.70752	12.7	12.4	12.4
267	61.7	73.2	95.8	32.7	1.1	0.79	3.9	0.87	0.22	121.6	1.72627	7.84892	-24.9		-26	-26	-23	-27	-23	-1.3346		-1.259	-1.474	-1.407	-1.24	-1.293	-25.2	-26	-23	-27	-25	-23		-27	-1.09117	-1.069	-1.076	-1.05	-1.094	-1.138		-1.12	16.7	16.7	16.4	2.92194	11.4	13.2	12.4
268																																															11.5	10.9	12.8
269																																															9.7	9.1	9.6
270	60.8	40	67.4	30.8	0.97	0.69	3.5	0.76	0.16	66.6	1.72047	7.47009																															18.1	18.1	17.2	3.12968	9.8	10.3	10.3
271																																															10.2	10.5	10.5
272	62	37.2	69	34.2	2.3	0.6	3.7	0.81	0.16	60	1.65412	9.32323	-26.6	-27	-26	-28	-27	-24	-27	-1.55883	-1.487	-1.63	-1.669	-1.594	-1.399	-1.574	-22.3	-20	-20	-26	-24	-22	-25	-20	-1.16486	-1.122	-1.131	-1.207	-1.197	-1.187	-1.16	-1.15	14.4	14.1	14.9	1.86518	10.4	11.5	11.3
273	56	48	114.4	32.2	0.93	0.83	4.4	0.83	0.18	92.3	1.8928																-19.7	-17	-21	-21	-19	-18	-22	-21	-1.04157	-1.054	-1.075	-0.942	-1.014	-1.105	-0.957	-1.144	15.8	15.8	16.3	3.19002	12.4	14.1	13.2
274																																															10.5	12.9	11.4
275																																															18.4	18.6	18.5
276																																															13	12	13.2
277	54	51.7	101.9	41.8	1	0.93	4	0.78	0.2	99.4	1.60131	5.61069	-19.8	-22	-18	-22	-19	-18	-20	-1.3365	-1.429	-1.395	-1.22	-1.404	-1.335	-1.236	-19.4	-18	-19	-21	-21	-22	-17	-18	-1.02743	-0.76	-0.953	-1.072	-1.071	-1.331	-1.015	-0.99	13.4	13.4	12.9	2.10196	13.3	14.9	14.9
278	59.6	41.2	80.8	29.7	1.2	0.91	3.2	0.92	0.09	82.8	2.31429	7.26207	-28.6	-26	-32	-28	-31	-28	-28	-1.72033	-1.569	-1.844	-1.672	-1.898	-1.66	-1.679	-21.4	-21	-22	-20	-22	-24	-23	-18	-1.092	-1.091	-1.251	-1.043	-1.066	-1.156	-1.116	-0.921	17.1	17.5	16	2.5396	13.3	12.3	12.7
279																																													16		14	13.4	14.2
280	62.5	33.5	95.8	38.9							2.49793	7.95395																															17.4	17.2	13.1	2.1919	11.1	12	11.8
281	62.5	33.5	95.8	38.9	1	0.91	4	0.74	0.12	44.3	2.49793	7.95395	-24.6	-25	-25	-28	-24	-22		-1.4444	-1.459	-1.465	-1.61	-1.347	-1.341		-25.5		-26	-23	-26	-28	-27	-23	-1.3085		-1.229	-1.471	-1.257	-1.247	-1.215	-1.432	13.8	13.8	13.1	1.77883	11.5	12.5	12.4
282	60	35.3	67.7	37.4	1.05	0.58	3.6	0.85	0.09	45.8	2.37992	10.4224																															15	15.8	16.3	2.30206	10.5	12.8	11.4
283	60	35.3	67.7	37.4							2.37992	10.4224	-16.7	-18	-15	-19	-17	-15	-18	-1.18183	-1.476	-1.139	-1.2	-1.066	-1.129	-1.081	-23.3		-26	-22	-23	-25	-24	-21	-1.223		-1.311	-1.268	-1.256	-1.244	-1.066	-1.193	15.4	15.4	16.3	2.41655	10.9	13	11.8
284	61.6	31.1	73.9	34	1	0.81	3.6	0.71	0.2	84	2.27229	-6.32886	-21.3	-19	-19	-23	-20	-24	-23	-1.39117	-1.251	-1.496	-1.218	-1.364	-1.536	-1.482	-20.2	-17	-20	-22	-20	-18	-22	-22	-1.06157	-0.824	-0.896	-1.359	-1.181	-1.002	-1.162	-1.007	17	17.3	16.6	2.42568	13.8	14.9	14.5
[truncated: 10 more columns]
